# Supplementary material for: Landscape of immune-related signatures induced by targeting of different epigenetic regulators in melanoma: implications for immunotherapy
Source: J Exp Clin Cancer Res. 2022 Nov 17;41:325. doi: 10.1186/s13046-022-02529-5 (PMC9670381; doi:10.1186/s13046-022-02529-5)
Supplement: Supplementary file 7 — Additional file 7: Supplementary Table S5. Immune-related gene modulation by epigenetic drugs and by combinatorial treatments. [file 13046_2022_2529_MOESM7_ESM.xlsx]

## Sheet: 1-RANKED by GUA UPREG.
			Supplementary Table S5. Sheet #1. Immune-related gene modulation by epigenetic drugs and by combinatorial treatments. Gene modulation was tested by Nanostring Immune Cancer Panel. In each sheet of this file, genes are shown and ranked according to modulation observed by single treatment of 10 melanoma cell lines with the indicated drug (sheet 1/5: all genes ranked according to observed upregulati…
			TREATMENT WITH SINGLE DRUGS																																												TREATMENT WITH DRUG COMBOS
			GUADECITABINE											GIVINOSTAT											JQ1											GSK126											GUA+GIV
		Gene symbol	GRD43	BNV13	FRN39	CPN20	SLN91	BRM17	VRG100	CST30	GML41	MNT59	x	GRD43	BNV13	FRN39	CPN20	SLN91	BRM17	VRG100	CST30	GML41	MNT59	x	GRD43	BNV13	FRN39	CPN20	SLN91	BRM17	VRG100	CST30	GML41	MNT59	x	GRD43	BNV13	FRN39	CPN20	SLN91	BRM17	VRG100	CST30	GML41	MNT59		GRD43	BNV13	FRN39
		SSX1	3.93233	3.02189	3.03202	5.65234	4.03379	2.67065	2.79664	1.61567	2.12782	5.68583		0.191891	0.198851	-0.0175443	-0.45707	-0.107448	0.308018	-1.32301	-1.33934	0.289835	-0.0676586		0.175891	1.88858	-0.139762	-0.485508	-1.31641	0.126167	-0.262867	-1.36725	0.0504309	0.0633696		0.11493	2.2895	1.583	-0.524729	0.689118	1.2188	0.88878	-1.41556	-0.14842	-0.047856		2.30259	3.82559	3.21818
		SAA1	3.54142	1.95449	2.89855	4.48996	2.60491	3.27577	0.321328	4.89608	1.69802	1.70814		-1.41626	1.30657	-0.0175443	-0.279051	1.71919	0.00938974	-0.0673025	3.17182	1.50704	-1.45395		-0.04597	1.85425	-0.139762	0.390379	0	1.44922	-2.79213	0.712195	0.946291	-1.32292		-1.49323	1.69695	-0.139762	-1.4422	0	0.120199	0.0252831	1.62565	-1.48696	-0.332275		2.54016	3.76528	2.18849
		PECAM1	1.89121	1.01616	2.38998	5.33859	2.10593	5.9327	2.24	0.540198	1.01183	3.01471		-0.107444	-0.398639	-1.52452	-0.173165	-0.398776	2.13147	-1.09451	1.05939	-0.960462	1.7902		-1.09631	0.780539	-1.64673	-0.196882	2.3179	1.08026	-1.94505	1.96563	0.300562	2.25864		-0.750441	0.589308	-1.64673	0.317139	0	1.82748	-0.3584	-0.722418	-1.03407	0.650181		1.75619	2.11961	2.5836
		MAGEB2	3.88684	2.71668	3.91428	5.17709	0.663998	1.53887	2.26414	-0.0194181	0.180884	4.2417		0.191891	0.198851	-0.0175443	-0.45707	0.333492	-0.14436	-0.0727594	0.046957	0.289835	1.07816		0.175891	0.0198026	-0.139762	-0.485508	0.410951	-1.27469	-0.131028	0.0190482	0.0504309	1.31425		0.11493	0	-0.139762	-0.524729	0.0827192	-0.516293	0.0595921	0.885038	-0.14842	-1.42926		2.96183	0.0487902	2.88164
		IL11	2.47248	2.47486	4.86445	2.14458	1.639	1.47162	1.51877	-0.0194181	4.11412	3.50018		0.599048	2.50553	-0.0175443	-0.45707	0	1.17375	0.324947	0.046957	4.79793	-0.0676586		1.07042	3.66766	-0.139762	-0.485508	0	2.9237	-0.519263	0.0190482	2.57222	0.0633696		-2.08158	2.2895	-0.139762	-0.524729	0	0.49932	0.403243	-0.0292704	-0.14842	-0.047856		2.10738	3.67706	5.12763
		PIK3CG	1.7346	0.775227	4.469	3.81465	1.639	2.93675	0.836588	1.68711	2.58009	3.5977		0.191891	0.70996	-0.0175443	-0.45707	0.955511	0.0531098	-0.0438926	0.046957	0.289835	0.324383		0.175891	-2.23984	1.24653	-0.485508	0	-0.0953102	-3.56487	0.0190482	0.0504309	0.0633696		0.11493	0.247571	1.17665	-0.524729	0	0.119801	0.29302	-0.0292704	-0.14842	0.650181		0.287682	0.794894	3.89324
		INPP5D	1.92191	0.0568879	4.58123	3.26377	1.75786	3.7014	0.278207	1.04348	3.07245	4.16944		-3.22869	-2.23467	-0.0175443	-0.45707	0	1.59956	-0.516254	-0.338161	0.289835	-1.85942		-3.65191	-5.05687	-0.139762	-0.485508	0	-2.83849	-1.72156	-4.71664	0.0504309	0.348856		-0.690918	-0.0335057	-0.139762	-0.524729	0	0.297001	-0.149558	-0.091024	-0.14842	0.729098		0.299226	-1.063	4.20339
		IL2RG	3.21682	2.56187	2.79834	2.98293	2.33311	2.07146	2.65374	2.65541	0.180884	2.13897		0.191891	0.198851	-0.0175443	-0.45707	1.40854	0.0531098	0.0639645	0.046957	0.289835	-0.760806		1.56219	0.0198026	0.95885	-0.485508	0	1.53	-1.98997	0.0190482	0.450416	-0.629778		0.11493	0	-0.139762	-0.524729	0	0.119801	-0.533438	0.885038	-0.14842	-0.042966		0.287682	1.30563	1.96559
		RORC	2.11419	1.78672	3.28775	4.01633	1.67081	2.19013	1.71743	1.05897	0.180884	4.97815		-0.856534	2.40518	-0.0175443	0.231393	0.136074	0.0531098	4.51557	0.771154	0.289835	-0.0676586		-2.12605	1.03284	-0.139762	-0.485508	-1.73246	-0.0953102	0.701881	-1.36725	1.91844	1.85367		-2.18701	2.13205	1.583	-0.524729	0.0537287	0.119801	0.0595921	0.027269	-0.14842	2.03526		2.10462	2.22693	3.35158
		SSX4	2.0714	0.076961	1.239	4.70948	4.22404	2.8257	1.51763	-0.0194181	1.79176	3.80687		0.191891	0.198851	-0.0175443	-0.45707	-0.398776	0.0531098	-0.0727594	0.046957	0.289835	-0.0676586		0.175891	0.0198026	-0.139762	-0.485508	-0.398776	-0.0953102	-0.131028	0.0190482	0.0504309	0.0633696		0.11493	0	-0.139762	-0.524729	1.50184	0.119801	0.0595921	-0.0292704	-0.14842	-0.047856		0.287682	0.457425	-0.110203
		FCER1G	2.80066	0.692852	3.66889	2.21974	1.8511	0.781669	2.67828	0.953946	1.77487	4.36107		0.465382	0.849717	-1.01482	-4.66977	-1.78675	0.63389	-0.185316	0.265236	0.840999	-1.38824		-1.90275	-1.85843	-1.64609	-3.30951	0.100323	0.262989	-1.83566	-1.45513	-1.65275	-1.17042		-1.55634	0.187957	0.363911	-1.74069	-0.00503779	0.30811	-0.0628622	-0.474301	-1.8516	-2.52826		2.22525	1.11169	3.30442
		CTCFL	1.794	0.081256	4.35369	3.49901	1.31212	-0.310094	1.83085	1.22293	2.59204	5.17404		0.493616	0.458097	1.08107	2.02394	-0.0712001	-2.55227	-0.775739	1.13242	1.7609	1.93382		-0.334294	-1.92181	1.46968	-0.485508	-2.84316	-1.86344	-3.52058	-1.95261	1.34765	0.0633696		-2.18701	0.125248	-0.139762	0.722304	0.643906	-2.48558	0.029341	0.133632	-1.28594	1.5655		2.00195	1.92896	3.92892
		TNF	3.12146	0.773447	2.01066	2.6678	0.141314	2.93675	1.57202	1.68711	0.180884	5.90261		1.00341	-0.896423	-0.425904	0.231393	0.149036	1.4394	0.985427	0.046957	0.289835	0.83656		-0.517257	3.17736	-0.548121	-0.485508	-0.806476	4.10968	1.42181	0.0190482	0.0504309	0.756517		-0.578217	0.837696	-0.548121	-0.524729	-0.806476	0.119801	0.184434	-0.0292704	-0.14842	-0.047856		2.12026	-1.04648	-0.518563
		IL24	3.5373	2.02287	2.78951	1.88991	0.950951	2.5976	1.43652	1.57995	2.18739	1.8101		-1.7531	2.97553	0.390436	1.40752	-2.07944	1.1691	-1.32301	-2.15027	0.472528	0.314523		-1.7691	1.88858	-3.49195	-1.70342	-1.53008	0.670762	-0.262867	-0.230919	-0.109864	-1.32694		-0.324084	2.06686	0.687193	0.0893456	-1.79399	0.703549	-1.19066	-1.82434	-0.293032	0.0127417		2.37676	3.72906	2.85628
		DPP4	2.69081	2.97273	2.33745	4.36238	3.0165	-0.03236	0.00873368	-0.0194181	2.1007	2.27219		0.191891	1.65463	1.49993	-0.45707	0.768371	0.268454	-0.0727594	0.455476	-2.41453	-0.0125337		0.175891	-1.36148	-1.39377	-0.485508	-0.806476	-0.687119	-0.131028	0.0190482	-3.06155	-2.9816		0.11493	1.49623	1.10192	-0.524729	-0.00447428	-0.0232426	0.0595921	-0.0292704	-0.236082	-0.256156		2.30259	3.31117	2.18725
		LCN2	1.47061	0.076961	3.35036	3.03546	2.89259	3.10658	3.7383	0.896873	0.180884	0.531178		-1.5988	0.198851	-0.0175443	-0.45707	0	2.35236	3.16407	0.046957	1.20999	-0.0676586		-1.6148	0.0198026	-0.139762	-0.485508	0	3.14033	-0.131028	0.0190482	2.3979	0.0633696		-1.67576	0	-0.139762	-0.524729	0	-1.13556	0.0595921	-0.0292704	-0.14842	-0.047856		-1.50301	2.79362	2.77639
		CCL20	1.00988	-0.0923506	1.69007	2.52074	2.45101	2.39187	1.48233	2.23291	0.341223	5.21641		0.798542	0.113117	-0.426343	0.173693	0	1.30861	0.251408	0.965081	0.976512	1.93382		-1.93008	0.507182	-2.49321	-2.37452	2.18942	3.27583	-2.47906	0.0190482	-0.990962	3.55801		-0.645737	0.0686244	-0.364974	0.0662666	0	0.335331	-0.496676	2.10671	0.0695508	1.34333		1.24961	1.29447	0.864736
		CT45A1	2.08805	1.30529	3.51051	3.70269	0.632903	0.733262	2.2131	2.86257	-1.9551	4.10063		-2.00462	-1.40658	-0.935573	3.06571	-0.232782	0.411648	0.363531	2.4897	-1.44093	0.667313		-0.634327	-0.673266	1.8856	3.40808	-0.311097	0.755357	0.991769	1.48611	-0.0333996	0.929706		-2.08158	0.461433	1.35812	2.89201	0.123586	0.46388	-0.255667	1.22019	-0.567008	0.33452		2.83162	2.197	3.25836
		CD14	2.20503	0.305242	4.0734	3.62047	2.96166	0.987458	0.259372	1.63258	0.180884	2.92757		2.79556	2.06298	-0.0175443	-0.45707	2.14593	0.194606	0.905063	1.01299	0.289835	1.17072		0.175891	-0.827661	-0.139762	-0.485508	0.662688	-1.41782	-1.39442	-2.46506	0.0504309	0.0633696		0.11493	-0.00836381	-0.139762	0.434622	2.00553	-0.31921	0.367678	-0.811331	-0.14842	-0.047856		3.44448	1.85699	3.0638
		IL13RA2	0.0209465	0.845791	4.18937	5.72285	0.00625751	-0.929053	0.783753	0.345922	1.83804	5.54027		-0.23703	1.17599	-1.72466	3.00516	0.381951	-0.866811	0.966105	1.58363	-1.58064	2.44438		-2.12605	-1.98795	-0.237441	-0.485508	-1.10223	-1.01523	-1.10962	-0.537933	0.190478	2.25864		-2.18701	-0.0331329	0.481374	1.97589	0.245872	-0.800119	-0.342198	-0.0399196	-2.0189	1.05402		0.659887	1.7261	3.8958
		IL1B	1.07248	1.10568	5.75373	3.81741	0	1.27094	0.00873368	3.25884	0.759219	1.04665		1.05161	3.04163	-0.0175443	0.924993	0	0.863428	0.843531	4.51886	2.94738	0.0252952		-1.55491	0.340078	1.46968	-2.92863	0	1.35257	-0.131028	0.0190482	-1.19354	-1.42626		-0.688107	0.408141	-0.139762	-0.110802	0	0.23038	0.0595921	-0.0292704	-0.778834	0.0768382		0.952344	3.21558	5.46564
		IL2RB	0.830725	0.565046	2.89855	0.969281	1.00661	2.07146	1.62495	1.90954	2.74694	3.44746		0.366606	0.601589	-0.0175443	-0.298644	-0.402027	1.99779	1.49989	1.68131	0.289835	-0.0676586		-3.62992	-0.742873	-0.139762	-2.62592	-3.26308	-0.0953102	-3.19622	0.426084	0.0504309	0.0633696		-0.827208	-0.240092	2.09347	0.722632	0.331759	1.37487	0.460393	0.596032	-0.14842	-0.047856		1.46192	1.01456	1.67831
		CTLA4	1.22705	-0.0267348	2.95202	1.94893	1.639	2.89317	4.66187	1.12186	0.61301	0.835193		1.23368	0.458985	0.0831504	0.496305	0	-0.0666914	-0.0727594	-0.296542	1.20942	0.537267		-0.341856	-0.973157	2.46332	-3.55397	2.55023	-0.764158	-0.131028	0.671257	-1.1301	-0.0565491		0.84035	0.158209	0.0760329	-0.0430023	0	-0.13123	0.0595921	0.345141	0.240037	-0.186157		1.87143	0.479178	2.40436
		CD74	2.1417	-0.0664499	3.35071	3.34533	3.11574	-0.137398	0.64849	0.545597	0.874031	3.87954		-0.787282	0.683633	1.04881	0.49237	0.955511	-0.00491688	2.2948	0.597985	0.289835	-0.0676586		-2.30795	-0.0628369	-3.0042	-3.40376	0	-0.719534	-1.52046	-3.15561	0.0504309	0.0633696		-0.352102	0.022335	0.360337	0.155976	0	0.0668342	0.0355067	0.102206	-0.14842	1.5655		1.22141	0.533204	3.56105
		CTAG1B	2.10103	1.1811	2.84781	1.23885	-0.288662	2.99734	0.244345	0.908565	0.180884	6.22339		-1.41626	-0.486555	-0.935573	0.394503	0.0241423	-1.45299	0.816573	1.06168	0.289835	-0.0676586		-1.43226	-1.76694	-1.05779	-1.01456	-0.296786	0.334454	0.63597	-1.00429	0.0504309	0.0633696		-1.49323	1.29103	-1.05779	-1.19497	-0.0453042	-0.466783	-0.16356	0.264979	-0.14842	-0.047856		1.12187	0.137502	2.91908
		CTSW	1.57736	0.076961	3.18599	3.51516	1.95869	2.7982	0.499865	1.68711	1.28189	0.936643		0.347652	0.198851	-0.0175443	-0.45707	0	0.39896	0.16565	0.046957	2.16412	-0.0676586		-1.43269	0.0198026	-0.139762	-0.485508	0	0.370005	-1.12486	0.0190482	0.450416	0.0633696		-2.1849	0	-0.139762	-0.524729	0	0.255518	-0.0751525	-0.0292704	-0.14842	-0.047856		1.54112	0.0487902	2.83014
		ITGB4	2.76495	1.46326	2.23018	3.35806	2.7325	1.15462	1.58339	-0.0194181	0.180884	1.01499		1.89712	2.76758	0.460487	2.05671	1.23538	-0.388668	0.525705	0.046957	0.289835	-1.45395		0.175891	3.36695	-1.91727	-2.50081	-2.00956	-1.12691	-1.39979	0.0190482	0.0504309	0.467372		0.11493	1.59737	0.27429	-2.54003	0.0909135	-0.264872	0.0922764	-0.0292704	-0.14842	-1.43415		2.63906	2.91506	2.12186
		MAGEC2	1.44199	3.636	3.63804	0.996314	0.0850812	1.09253	0.610549	0.0219625	2.89466	1.67965		-0.120047	2.74504	0.675603	0.955818	0.0412524	1.84343	0.335746	0.0137725	0.366099	1.33121		-0.411074	1.17272	-0.139762	0.239611	0.0309821	1.08026	-0.049774	-0.0181795	-0.0285548	0.127817		-0.232066	2.25883	0.486176	0.37811	0.136116	2.26271	0.36915	0.0329972	-0.350388	0.295623		1.20806	4.41075	0.985168
		IL17B	1.8972	3.07316	3.86119	1.66078	2.39334	2.02	-0.0178185	1.01633	0.180884	-0.0676586		0.441432	0.198851	-0.0175443	-0.530471	1.40854	0.835526	0.159294	0.326975	0.289835	-0.0676586		-0.198001	2.9872	1.24653	-0.889446	2.09802	-0.474813	-1.99858	-1.98227	3.11466	0.0633696		-0.950552	1.93297	1.17665	-1.58068	0	0.447293	0.097075	-0.0923105	-0.14842	-0.047856		0.486063	1.30563	3.02148
		LY9	1.77558	-0.429857	2.58083	3.37926	0	0.278059	0.0882833	1.23334	1.56898	5.30878		0.0884011	-1.40658	-0.425904	-0.45707	1.20896	0.337336	0.0358695	0.046957	0.289835	-0.0676586		-1.43226	-0.335669	1.24197	-0.485508	0	-1.60141	-1.72623	0.0190482	0.0504309	2.3642		-1.49323	0.779656	0.993038	-0.524729	0.398776	1.05885	-0.123151	-0.0292704	0.722873	-0.047856		1.95649	1.36498	1.78013
		CFI	1.51259	0.0898664	1.78125	4.26235	1.86253	1.72598	0.00350494	0.477943	0.941068	3.05559		1.69656	1.37805	0.663609	4.24892	0.955511	1.1406	-0.241881	0.919709	0.804645	2.05938		0.175891	-2.0014	-2.53214	0.207639	0	-2.20272	-2.13441	-2.9158	1.14618	1.15905		0.11493	-0.0193533	0.202531	1.12777	0	0.328993	-0.0290982	0.113918	-1.29088	1.34333		2.89037	1.28544	1.98209
		CD96	2.10917	0.635436	4.49826	2.10267	1.39269	1.11672	1.02617	-0.0194181	0.180884	2.59581		0.760541	0.958648	1.9271	1.33967	0.579193	0.766465	-1.04908	0.046957	1.99751	0.958447		-1.66926	-2.9954	-0.139762	-0.693787	-2.19277	-2.3893	-4.03788	1.81238	0.0504309	-1.93095		-0.687089	-0.199482	0.486176	-0.180278	0.976075	-0.0321379	-0.13546	-0.0292704	-0.14842	-0.302368		2.1997	1.17231	4.14864
		CXCL11	3.01604	0.157017	1.07953	4.12551	0.00992775	0.886477	-0.147862	0.792238	0.44453	5.11973		1.89712	0.352229	0.360013	2.02394	0.106956	0.184782	-0.0344512	0.127705	0.76105	1.17072		1.2745	0.00195529	-1.21804	-0.485508	-1.07023	-0.0774602	-1.59199	0.174546	-0.729273	0.0633696		0.11493	-0.00838579	-0.341734	-0.524729	0.115627	0.0479961	-0.911984	0.314951	-0.366999	-0.047856		2.53897	0.418772	0.906168
		IFI27	3.31664	0.187066	4.19766	2.95501	1.75482	-0.408047	0.192801	1.51084	0.14554	1.41513		-0.733234	-0.718028	-0.0175443	0.948729	0.46004	-0.00324827	0.210672	0.131636	-0.185698	0.10212		-3.00136	-1.81768	-0.139762	0.1263	-0.558946	-1.69795	-1.8224	-1.58873	-2.97684	-1.17161		-1.04552	-0.047181	-0.139762	1.09567	0.143994	0.297229	0.0235646	-0.303357	0.0385823	0.165309		0.223731	-0.586054	4.3403
		TNFRSF10C	1.09712	1.36242	3.86119	0.668694	0.377809	0.378921	0.47973	1.78179	0.180884	4.74176		-0.281114	-0.709342	-0.0175443	-0.0348217	0.139783	-0.595506	0.112728	0.567955	0.289835	-0.0676586		-4.27764	0.283154	-0.139762	-3.64314	-3.71503	-2.98892	-0.739893	-2.37797	0.0504309	0.756517		-0.234396	-0.231714	0.486176	0.168002	0.331694	0.0520363	0.0774935	-0.29031	-0.14842	-0.047856		0.371962	0.699153	3.49677
		TREM2	2.32289	-0.403921	2.74448	1.76982	0.728701	0.620517	0.804651	1.64316	0.180884	4.4316		1.10924	-0.565623	-0.0175443	1.61886	-0.695832	0.613402	1.02811	0.564374	0.289835	1.17072		0.175891	0.0592599	-0.139762	-0.485508	-1.31641	-0.628265	-1.0438	-1.42731	0.0504309	1.85367		0.11493	-0.493461	-0.139762	-0.524729	-1.31641	0.630512	-0.160037	-0.262534	-0.14842	-0.047856		1.54045	-0.156085	0.985168
		IL18	1.65796	2.84041	1.82205	2.6022	0.653926	0.147086	0.688298	0.19116	1.3499	2.60211		0.556288	0.843144	0.166779	0.394503	0.0651841	0.104847	0.279631	0.0655045	0.0883492	0.462316		0.930464	0.565339	0.278274	0.554133	-0.23925	-0.0690662	0.245526	-0.22057	0.549583	-0.0566088		-1.96371	0.738424	-0.403264	0.240665	0.289976	-0.186849	0.137549	-0.207375	-0.144956	0.156373		1.22923	2.99294	1.70141
		LAMP3	1.91758	-0.0298745	0.249429	3.08565	2.60491	2.36848	3.32686	-0.200088	0.180884	0.848132		0.416092	0.601094	0.169256	2.17864	0	1.9047	1.79759	0.988055	0.289835	1.28914		-0.517257	-0.151318	-1.6006	-0.485508	0	3.34289	2.43546	-0.217692	0.0504309	0.179201		-0.578217	0.070725	0.458385	1.12777	0	1.21693	0.0595921	-0.0474645	-0.14842	0.584667		1.94591	0.455118	-0.0934153
		IL10	2.20503	1.17557	2.58083	1.67472	0	-0.00913248	2.216	0.386047	0.509231	3.56941		0.191891	0.198851	0.672709	-0.45707	0.620576	0.0531098	1.54129	0.046957	0.947923	2.22373		0.175891	0.932164	-0.548121	-0.485508	0	-0.0953102	-0.530628	0.0190482	1.41477	-2.07725		0.11493	2.1838	0.768287	-0.524729	0.398776	0.119801	-0.340008	-0.0292704	-2.0189	-0.169655		1.54045	2.5787	1.96229
		MST1R	1.77558	0.753335	2.79834	2.10734	2.15587	2.76234	0.178804	0.126021	0.471605	0.973939		-1.41626	-0.288702	0.675603	-1.71068	-1.31641	-1.82149	0.544018	0.198517	0.149256	0.0137319		-1.43226	-2.19854	-0.139762	-1.73912	-1.16799	-0.176481	-0.710492	-0.903733	-1.07599	-0.855051		-1.49323	-0.199506	-0.139762	-1.77834	-1.31641	-1.34933	0.109912	-0.258364	-0.0864087	-0.555142		1.20526	0.973925	1.27123
		F2RL1	0.126294	-0.0176428	3.77628	2.90843	2.73826	1.92456	0.534692	-0.094292	-0.224581	1.85147		1.94178	0.982656	0.672709	1.38951	0	1.01071	0.411921	0.934238	-0.11563	1.66753		-0.517257	0.23978	2.09022	-0.579435	0	1.26563	-0.405731	-0.0718468	-0.355034	-0.629778		-0.578217	0.0410534	0.481498	0.270602	0.802002	0.690354	0.263277	-0.208815	-0.553885	-0.741003		3.07563	0.949526	3.46646
		ZAP70	2.20503	0.168528	1.40789	0.0642171	1.80067	1.0047	1.38605	0.172936	1.72462	3.52147		-0.906721	-2.19449	0.20891	-0.195884	1.00977	0.841384	-0.238581	0.137844	1.59396	1.31803		0.175891	0.297904	-0.262456	-2.92863	1.36252	0.16984	-2.36176	-1.91097	0.987048	0.46662		-0.983682	-0.10384	0.0183303	-0.541276	1.50184	0.75997	-0.772903	-0.249921	-0.779286	0.312155		1.32914	-0.469091	1.16889
		DDX43	0.728767	1.17557	1.02234	-0.132784	1.487	4.05305	0.164938	0.0560647	1.28189	3.53251		-0.0239955	0.198851	0.0609173	-0.415518	-1.78675	0.0531098	-0.0671835	-0.106034	0.289835	-2.01357		-1.16701	0.0198026	0.244251	0.288603	-1.63833	-0.0953102	-0.10367	0.680258	2.3979	-0.498442		0.00222903	1.08519	0.375475	-0.142964	-1.78675	0.119801	0.00681187	-0.0462729	-0.14842	-0.380414		0.220854	0.0487902	0.810646
		IL17RB	0.572704	0.13811	2.41901	1.73846	3.11574	1.26469	0.00873368	2.20626	0.180884	1.70814		-0.438897	0.415112	-0.0175443	0.599544	0	1.05638	-0.0727594	-0.64619	0.289835	-0.760806		-2.5959	0.436692	-0.139762	-1.99024	0	2.05493	-0.131028	-0.674099	0.0504309	-0.629778		-0.783737	0.0568041	-0.139762	-0.782431	0	-0.879293	0.0595921	0.778354	1.06054	1.34211		0.433406	0.597731	1.83154
		PRF1	2.76475	0.770108	2.05077	-1.77834	0.770605	-0.00913248	2.93049	1.85389	0.180884	3.80687		-0.501256	0.198851	-0.0175443	-1.02221	-0.398776	0.0531098	2.06508	0.046957	0.289835	-0.0676586		-0.517257	2.69124	-0.139762	-0.127757	-0.250356	-0.0953102	0.294239	0.0190482	0.963438	0.0633696		-0.578217	1.59737	-0.139762	-1.77834	-0.398776	0.525266	1.44589	-0.0292704	-0.14842	-0.047856		2.8715	3.29138	-0.110203
		SLAMF1	0.126294	1.6864	0.138337	2.08018	0.947789	0.506404	1.88387	-0.117991	0.180884	5.64465		0.191891	0.198851	-1.52452	-0.45707	0	0.0764162	-0.0727594	-0.46785	0.289835	1.24067		0.175891	1.72098	-1.64673	-0.485508	0	-1.83996	-0.131028	1.09918	0.0504309	-0.629778		0.11493	0	-1.64673	-0.524729	0	-0.546588	0.0595921	-0.0682767	-0.14842	-0.741003		0.287682	0.0487902	-0.928894
		CFB	0.819713	0.0442172	0.952161	2.36686	2.89259	0.260101	2.30998	0.662035	3.51437	-0.855117		-0.327769	-0.170595	0.675603	0.231219	2.14593	-0.248997	-1.28465	0.216743	2.89515	-1.85942		-1.49728	-0.426427	-0.139762	0.208167	0	-1.48948	-2.21304	-1.31356	2.96421	-1.72839		-0.404063	0.113495	1.17665	0.279626	0	-0.0662114	-0.0822245	0.337557	1.67935	-0.737741		0.536085	-0.419894	-0.110203
		IL1A	0.546826	0.076961	1.93341	4.33477	0	1.25045	2.81604	1.85389	0.180884	-0.0676586		1.04838	0.198851	-0.0175443	1.84177	0	1.06622	3.03908	2.78809	3.09612	-0.0676586		-1.83072	2.03209	-0.139762	-0.485508	0	0.909874	-0.131028	0.0190482	0.0504309	0.0633696		-4.0889	1.37372	-0.139762	-0.524729	0	-0.0372839	0.0595921	-0.0292704	-0.14842	-0.047856		1.08431	3.12104	-0.110203
		SPN	2.61073	0.076961	-0.139762	0.758979	3.22366	2.8257	-0.165509	0.896873	0.180884	2.60924		0.191891	0.198851	-0.0175443	-0.45707	1.20896	0.0531098	0.646224	0.046957	0.289835	-0.0676586		0.175891	0.0198026	-0.139762	0.903188	0	-0.0953102	0.398375	0.0190482	0.0504309	1.44747		1.62091	0.678034	-0.139762	-0.524729	0	0.119801	0.142556	-0.0292704	-0.14842	-0.047856		2.30259	0.0487902	-0.110203
		POU2F2	1.33041	0.251976	2.45226	1.67472	0.950807	1.09606	1.84939	0.275363	0.08858	2.8715		0.32356	0.761817	0.435748	-0.45707	0.324926	0.232052	1.00798	0.113547	0.689477	0.324383		-0.516544	0.0759405	0.439285	0.207639	-0.287682	0.52785	-1.46416	-0.873285	0.521755	-0.161969		-0.170559	0.0630954	-0.160104	-0.524729	-1.90509	0.0270394	-0.602372	-0.0552826	-1.12244	0.292809		1.27949	0.55722	2.78563
			Log2(Treated/Ctrl)
			-4															4
			-4	-3.5	-3	-2.5	-2	-1.5	-1	-0.5	0	0.5	1	1.5	2	2.5	3	3.5	4
[truncated: 38 more columns]

## Sheet: 2-RANKED by GIV UPREG.
		Supplementary Table S5. Sheet #2. Immune-related gene modulation by epigenetic drugs and by combinatorial treatments. Gene modulation was tested by Nanostring Immune Cancer Panel. In each sheet of this file, genes are shown and ranked according to modulation observed by single treatment of 10 melanoma cell lines with the indicated drug (sheet 1/5: all genes ranked according to observed upregulati…
			TREATMENT WITH SINGLE DRUGS																																												TREATMENT WITH DRUG COMBOS
			GUADECITABINE											GIVINOSTAT											JQ1											GSK126											GUA+GIV
		Gene symbol	GRD43	BNV13	FRN39	CPN20	SLN91	BRM17	VRG100	CST30	GML41	MNT59	x	GRD43	BNV13	FRN39	CPN20	SLN91	BRM17	VRG100	CST30	GML41	MNT59	x	GRD43	BNV13	FRN39	CPN20	SLN91	BRM17	VRG100	CST30	GML41	MNT59	x	GRD43	BNV13	FRN39	CPN20	SLN91	BRM17	VRG100	CST30	GML41	MNT59	x	GRD43	BNV13	FRN39
		CFD	-0.0741304	0.443049	-0.632842	1.5696	0.171189	2.39043	-2.6933	0.172601	0.919589	-0.0767572		1.0046	2.27607	0.389274	3.8298	1.60356	2.24938	1.66326	1.05061	1.47616	0.896305		-2.22113	-0.19578	-4.10775	1.12585	-1.38937	-0.0953102	-0.942843	-3.41432	-2.39042	-1.08344		-0.371068	0.684812	0.160193	-0.524729	0.566886	0.119801	-0.652904	0.259591	0.435053	0.231684		1.07898	2.20279	-0.275424
		NEFL	0.137215	0.0015444	1.46366	-0.344377	1.16938	1.37945	0.00873368	0.205131	-1.5223	-0.0870297		0.993113	2.98953	-0.0175443	1.90457	0	3.45344	-0.0727594	2.13068	2.53105	0.894984		0.841226	2.17955	-0.139762	-0.892943	0	2.26837	-0.131028	-1.07746	1.91285	1.06895		0.0376215	0.64567	-0.139762	-0.932164	0	0.119801	0.0595921	0.427142	-1.8516	0.0857074		1.14996	2.88839	-0.110203
		IL1B	1.07248	1.10568	5.75373	3.81741	0	1.27094	0.00873368	3.25884	0.759219	1.04665		1.05161	3.04163	-0.0175443	0.924993	0	0.863428	0.843531	4.51886	2.94738	0.0252952		-1.55491	0.340078	1.46968	-2.92863	0	1.35257	-0.131028	0.0190482	-1.19354	-1.42626		-0.688107	0.408141	-0.139762	-0.110802	0	0.23038	0.0595921	-0.0292704	-0.778834	0.0768382		0.952344	3.21558	5.46564
		TREM1	0.0121506	0.076961	-0.139762	-0.524729	0	-0.00913248	0.00873368	1.13472	0.180884	1.62796		1.39286	6.14556	-0.0175443	-0.45707	0	0.0531098	-0.0727594	1.96948	4.83059	-0.0676586		-0.600947	0.0198026	-0.139762	-0.485508	0	-0.0953102	-0.131028	-3.78719	0.0504309	0.0633696		-4.18827	0	-0.139762	-0.524729	0	0.119801	0.0595921	0.402325	-0.14842	-0.047856		1.61376	5.90359	1.27123
		CFI	1.51259	0.0898664	1.78125	4.26235	1.86253	1.72598	0.00350494	0.477943	0.941068	3.05559		1.69656	1.37805	0.663609	4.24892	0.955511	1.1406	-0.241881	0.919709	0.804645	2.05938		0.175891	-2.0014	-2.53214	0.207639	0	-2.20272	-2.13441	-2.9158	1.14618	1.15905		0.11493	-0.0193533	0.202531	1.12777	0	0.328993	-0.0290982	0.113918	-1.29088	1.34333		2.89037	1.28544	1.98209
		SPP1	0.647235	0.524307	-0.131674	1.53822	0.903993	0.143279	-0.455695	0.0779705	1.64084	0.961471		2.01864	2.061	0.150986	2.95358	0.743155	-0.19508	0.054179	0.947612	3.23615	1.38132		0.0841792	0.24049	0.24118	3.00143	0.0181977	-1.81198	-1.71617	-0.751924	0.170504	0.398669		0.110843	0.175808	0.0958384	0.431989	0.245903	0.846346	-0.0233689	0.100183	0.162062	0.344311		2.16123	2.06523	-0.0420475
		HLA-DRB3	-0.135772	0.0788843	3.78557	1.30303	1.46375	-0.046561	0.00873368	0.277925	0.266114	-0.0623005		1.14396	0.979636	2.1787	1.54587	1.9078	-0.0190705	1.63027	0.641152	2.36275	0.966412		-0.373292	-0.310112	-0.139762	-1.24253	-0.398776	-0.81546	0.294239	-2.35675	0.570202	-1.07601		-1.48272	0.0746864	2.27615	0.336929	-0.398776	0.10981	0.0595921	0.152631	-0.912352	0.320268		1.43397	0.833558	3.75715
		HLA-DPB1	-0.111836	-0.0926314	3.18599	0.853692	1.16938	-0.0936115	0.474999	0.416611	-0.121273	0.014252		0.417007	1.07927	1.59012	1.84878	3.32827	0.0610672	1.18389	0.651826	0.620349	2.46715		-0.868323	-0.389438	-0.139762	-2.08627	0	-0.900686	-2.30786	-1.65342	-0.84748	-1.57341		0.358816	-0.0304907	1.4014	0.187948	1.31372	0.222029	0.229138	0.0349876	-0.0776031	0.319303		0.27417	1.0274	2.97686
		IL1A	0.546826	0.076961	1.93341	4.33477	0	1.25045	2.81604	1.85389	0.180884	-0.0676586		1.04838	0.198851	-0.0175443	1.84177	0	1.06622	3.03908	2.78809	3.09612	-0.0676586		-1.83072	2.03209	-0.139762	-0.485508	0	0.909874	-0.131028	0.0190482	0.0504309	0.0633696		-4.0889	1.37372	-0.139762	-0.524729	0	-0.0372839	0.0595921	-0.0292704	-0.14842	-0.047856		1.08431	3.12104	-0.110203
		ITGAX	0.307897	-0.0389535	2.49285	0.593641	1.17211	-0.00913248	3.12469	0.135316	1.23461	1.26734		0.903363	0.821602	-0.0175443	-0.162045	0.426257	1.4394	3.32143	0.760241	4.29195	0.970689		-0.834887	0.0372856	-0.139762	-2.41094	-3.0032	1.53	0.302281	-1.62702	0.810656	-2.33453		-0.0181639	-0.0832736	0.889857	-0.075664	1.34423	0.119801	-0.340008	-0.0208105	-1.03407	-1.74771		0.995892	0.758198	1.96559
		CD274	-0.311699	-0.411406	-0.00182815	0.0645681	0.699821	3.12796	1.1866	0.325665	-0.735407	-0.855117		0.467063	0.207474	-1.57797	0.191035	2.64668	3.09681	2.38608	1.06781	3.02696	0.988974		-2.34098	-0.208054	-0.603248	-1.40059	0.954824	3.50228	-0.105143	0.45635	-0.86586	-1.72839		-0.0301478	0.0821963	-0.0650866	-0.0988643	1.7296	2.64811	0.862006	0.173093	-0.193417	-1.83962		0.312264	0.217735	-0.0650866
		SELL	-0.90354	0.076961	-0.139762	1.31741	-0.14775	0.766861	0.326133	-1.81118	-0.224581	0.609529		0.357912	3.29398	0.675603	2.02394	1.42852	0.246835	-1.77431	1.05884	3.27149	1.72438		-2.46225	1.26976	-0.139762	-0.485508	-1.78675	0.619949	-0.153617	-1.77271	-0.355034	-0.632706		-2.52321	0.678034	0.486176	-0.524729	0.481247	0.280162	-1.64196	-0.572519	1.10625	0.110488		0.0918879	2.97041	-0.110203
		IL8	0.668485	0.31	2.37689	2.54551	0.172812	0.744279	0.11119	0.517179	0.385167	0.954592		1.63107	1.72545	0.512881	1.81396	-0.0925337	0.946944	0.715729	1.45993	2.99957	0.52258		-0.514322	3.35365	1.86255	2.05701	-0.605055	2.77856	-2.23629	-2.34666	0.233571	1.41241		-1.03865	0.0557422	-0.348821	0.376609	-0.373094	0.140313	-0.361567	-0.0849832	-0.299712	-0.24369		1.60527	1.94799	2.4092
		C3	2.83359	0.109028	3.22131	0.533267	-1.09527	-0.00913248	0.267377	1.31453	0.180884	-0.405799		3.50694	2.92638	-0.0175443	-1.37454	1.28242	1.4394	-1.32301	0.736952	3.91701	1.11843		0.175891	-0.408152	-0.139762	-1.40298	0.791796	2.84649	-1.38128	-5.73934	0.0504309	-2.57636		0.11493	0.0449423	0.889857	-1.4422	0.21845	0.525266	-1.19066	-0.0890689	-0.14842	-1.98954		3.20519	2.8567	2.65874
		KLRK1	-0.97125	-1.52847	0.882417	-0.133142	0.947789	1.5304	0.00916956	-1.81118	-1.5223	2.43866		1.00487	0.542838	0.189136	1.38067	2.14593	1.06554	-0.502419	1.32346	2.87304	2.13679		-1.6148	0.662564	-4.1218	-2.06768	1.00063	-0.823968	-5.43449	-0.386417	-1.65275	-0.526692		-1.67576	1.32576	-0.016678	-0.994982	0.398776	0.294138	-0.179861	0.046957	-1.8516	0.242977		1.17114	1.36498	0.866728
		SERPING1	-2.5809	0.547149	1.80042	0.677472	1.639	-0.00913248	0.738338	0.39864	0.607098	0.30034		1.75524	1.89048	-0.0175443	0.741932	2.14593	0.0531098	1.85434	0.638861	1.91654	1.00552		-2.5313	-1.44679	-0.139762	-1.50241	0	-0.0953102	-1.62359	-1.9323	-3.78735	-2.11356		-2.59227	-0.0486249	1.4014	0.439108	0	2.26271	0.295144	0.0574453	0.320292	-0.0910729		2.11829	2.05924	2.18849
		ITGA2B	0.637623	1.03719	-0.916794	1.45039	0.734683	1.15153	2.93049	2.72269	0.874031	-0.331742		1.12673	-1.40658	-0.0959893	1.26117	1.79455	1.21155	2.89572	2.72142	2.16412	0.215065		-2.30795	-1.58563	-2.98997	1.64337	0.156698	-0.177983	2.08709	1.96631	2.18663	-1.80915		-0.0161729	0.68407	0.0976619	1.88499	1.4991	1.07416	2.25682	1.67277	2.48203	0.162734		1.34466	0.798809	-0.36168
		IL21R	-0.566853	-0.47183	-0.139762	-0.932164	0.141314	-0.00913248	0.0777011	2.23291	0.180884	1.22157		-0.501256	1.60805	-0.0175443	-0.864505	1.86767	0.0531098	-0.69512	3.36131	3.31293	3.75815		-0.517257	-1.641	-0.139762	-0.892943	-0.806476	-0.0953102	-4.26324	0.0190482	0.0504309	0.0633696		-0.578217	0.385519	-0.139762	-0.932164	2.33032	0.119801	0.370417	1.4715	-0.14842	2.03526		0.847298	1.58437	-0.110203
		S100A7	0.327163	0.998264	1.42043	1.60496	2.60491	1.09253	0.00873368	1.90954	0.180884	1.62796		-0.184462	1.71158	-0.935573	0.868105	1.40854	0.0531098	4.40854	0.366244	2.64397	1.17072		-0.922009	1.68024	-1.05779	1.05611	0	0.741937	0.294239	-1.36725	3.20359	0.756517		-1.67421	1.86365	-1.05779	-0.376966	1.90061	0.525266	0.0595921	-1.41556	-0.14842	0.650181		0.060387	1.80672	-0.339951
		HLA-DRA	1.16242	0.0189044	3.30965	1.51811	-0.806476	-0.204131	0.00873368	0.440707	0.180884	-2.46555		1.49673	1.18932	1.79006	1.05257	-0.806476	0.0681768	0.332706	0.691718	4.94177	0.719558		-1.12281	-0.197729	-0.896088	-3.22175	-0.143788	-0.692426	0.987387	-3.60699	0.0504309	-0.726844		-0.140637	0.0654566	0.356675	-0.25306	-0.806476	0.144267	0.0595921	0.038751	-0.14842	0.043232		1.66302	1.11232	3.56336
		HLA-DMB	0.796304	0.100348	2.12644	0.258836	0.540376	-0.162731	0.815586	0.606917	0.628147	0.772521		1.31999	1.41203	0.671528	0.816092	0.94217	0.100875	1.57573	0.776169	2.50644	1.05816		0.0966372	0.637322	0.932574	0.0301147	0.565811	-0.20415	-2.44377	-0.411882	0.738498	0.686432		0.0780972	-0.00517128	0.864328	0.0350691	0.550395	0.257285	-2.67841	0.0759801	0.0582744	0.124026		1.42961	1.3236	2.4325
		CD70	2.20503	-0.208985	2.62457	0.981569	0	0.91943	0.205162	0.28668	0.16749	1.44637		0.191891	1.31198	1.26067	2.17864	0	1.90609	0.439332	0.500087	2.37987	0.729849		0.175891	-0.234511	-1.05779	-0.485508	0	2.37836	0.336037	0.562736	-2.96561	-0.629778		0.11493	-0.157875	2.13104	-0.524729	0	0.119528	-0.297732	0.0784855	-1.00567	-0.741003		2.81341	1.31931	2.5515
		ABCB1	0.46289	-0.141132	2.04422	0.370528	0.954478	-0.130222	0.135348	0.297642	-0.123831	1.34974		1.89827	0.836148	0.979614	1.3573	1.32041	-0.0650427	1.32482	0.924697	1.20245	1.11253		-0.557309	1.45977	1.35654	0.372003	-0.398776	1.31985	-0.136325	0.729864	0.445963	0.983547		0.282859	0.273069	0.558525	0.134213	-0.398776	1.06419	0.28483	0.373296	-0.116904	0.515084		1.86107	0.851702	1.84634
		TMEFF2	1.56212	-0.611174	1.0553	0.738385	0.856305	2.39043	0.732448	-0.447732	1.064	-0.974793		2.09615	-0.489284	0.960391	1.6059	0.401804	1.99779	0.400612	0.715984	2.39579	0.59737		0.647177	2.29906	1.06132	-1.70478	0.315015	2.42882	0.828283	-0.201955	0.0663606	-0.750275		0.64852	1.60137	1.78013	0.436519	-0.323644	0.119801	0.350736	-2.33089	-0.337814	-0.162488		2.56099	2.28228	0.576808
		TNFRSF11A	0.372987	-0.444068	0.192539	0.15504	0.182613	-0.0154349	0.00873368	0.146333	-0.279372	1.08922		1.00696	0.736311	-0.0896867	1.04407	0.912439	0.186181	1.1773	0.75853	2.01027	2.90199		-0.850272	0.166041	-0.524061	0.289796	-1.84253	-0.0113977	-0.131028	-0.944396	-0.726895	-0.629778		-0.460446	-0.103687	-0.0557744	0.58733	0.356325	0.211428	0.0595921	-0.172838	-0.14645	1.5655		1.01692	0.842906	0.0831896
		CD14	2.20503	0.305242	4.0734	3.62047	2.96166	0.987458	0.259372	1.63258	0.180884	2.92757		2.79556	2.06298	-0.0175443	-0.45707	2.14593	0.194606	0.905063	1.01299	0.289835	1.17072		0.175891	-0.827661	-0.139762	-0.485508	0.662688	-1.41782	-1.39442	-2.46506	0.0504309	0.0633696		0.11493	-0.00836381	-0.139762	0.434622	2.00553	-0.31921	0.367678	-0.811331	-0.14842	-0.047856		3.44448	1.85699	3.0638
		IL7R	2.83359	0.0180522	1.64531	0.981569	0	1.09253	-0.132498	-0.0194181	0.180884	-0.0676586		2.86695	0.654077	-0.0175443	2.37284	0	3.54883	-0.198706	0.046957	0.289835	0.324383		0.175891	-2.34231	-0.139762	-0.485508	0	-0.0953102	-4.70555	0.0190482	0.0504309	0.0633696		0.11493	0.515213	-0.139762	-0.524729	0	0.525266	-0.0496116	-0.0292704	-0.14842	-0.047856		3.85708	1.1668	-0.110203
		TNFSF10	0.531972	-0.11746	0.460362	4.62422	0	0.96504	-0.407122	2.65541	1.28189	-0.16472		0.38494	0.327202	0.67225	2.02394	0	0.728987	0.649826	3.9692	2.43255	-1.45395		-0.937668	-1.18043	-4.0441	-0.485508	0	-0.278093	-4.65785	0.0190482	0.0504309	-1.32292		-1.02119	-0.0412596	0.293318	-0.524729	0	0.190904	0.192264	2.3188	0.216223	-1.43415		0.413055	0.188083	0.524818
		TLR5	2.0714	0.0819736	-0.139762	2.01135	0.440349	-0.999132	1.20498	0.305769	0.180884	0.141008		2.63493	1.30657	-0.0175443	2.71747	0.291609	0.117267	-0.917548	1.38119	2.16412	0.0198157		0.175891	0.987091	-0.139762	2.65166	-0.25712	0.13989	-1.38128	1.46411	0.0504309	0.55723		0.11493	1.82471	1.17665	-0.524729	-0.109985	0.401662	-1.19066	0.154878	-0.14842	-0.737478		2.89037	1.53378	-0.110203
		HLA-DQB1	0.273058	-0.229032	-0.139762	-0.524729	0	-0.00913248	0.00873368	1.70867	0.180884	-0.855117		2.53474	2.51592	-0.0175443	-0.45707	0	0.0531098	-0.0727594	3.02405	0.289835	1.7713		-0.202924	-0.235369	-0.139762	-0.485508	0	-0.0953102	-0.131028	-1.36725	0.0504309	-1.32292		-2.82883	0.037156	-0.139762	-0.524729	0	0.119801	0.0595921	1.38449	-0.14842	0.360872		2.50571	2.39504	-0.110203
		LAMP3	1.91758	-0.0298745	0.249429	3.08565	2.60491	2.36848	3.32686	-0.200088	0.180884	0.848132		0.416092	0.601094	0.169256	2.17864	0	1.9047	1.79759	0.988055	0.289835	1.28914		-0.517257	-0.151318	-1.6006	-0.485508	0	3.34289	2.43546	-0.217692	0.0504309	0.179201		-0.578217	0.070725	0.458385	1.12777	0	1.21693	0.0595921	-0.0474645	-0.14842	0.584667		1.94591	0.455118	-0.0934153
		IL10RA	0.516128	0.487439	2.2182	-0.541765	1.35325	0.380983	-1.08116	0.387792	3.14395	-1.16627		1.16557	2.80115	-0.425904	1.01219	0.955511	-1.69846	0.717496	0.681608	4.67877	-0.262053		-0.46982	3.01459	-0.548121	-2.19079	0	-0.0158986	-2.14242	0.982309	2.99084	0.0604414		-2.52131	1.65006	1.68511	-1.67613	0.802002	-0.0710793	-1.9518	0.00590408	1.10625	-0.448431		1.42598	2.99899	1.78013
		KLRC2	0.54343	0.289516	1.16457	2.26213	0	2.67897	0.115963	-0.0194181	0.874031	3.89696		1.03851	-0.485894	0.844758	3.15031	0	1.87066	-0.454912	0.046957	3.53117	-0.0676586		-3.19052	-3.23367	-3.89162	-0.485508	0	-1.80336	-4.45348	0.0190482	0.0504309	0.0633696		-2.33405	0.371137	0.538843	0.722304	0	-1.58825	-0.304433	-0.0292704	-0.14842	-0.047856		1.19083	0.310979	1.13797
		IL15	0.358347	0.358089	0.0203302	0.840399	0.689532	1.37945	-0.323325	1.30364	2.26212	-0.783298		0.256878	0.448367	-0.580729	1.05428	0.499838	2.5373	0.789357	0.271934	3.86218	0.215065		0.132275	0.244646	-0.568776	-1.36691	-0.385056	2.42882	-0.776497	-0.674099	3.11466	0.440292		0.296015	0.158447	-0.0426828	0.029337	-0.171657	1.62567	-0.00528207	-0.722418	1.82288	-0.530413		0.351501	0.715945	0.469029
		NOD2	1.37825	1.06113	1.46366	-0.524729	0	-0.00913248	-0.395865	0.764534	0.180884	0.531178		1.00341	3.16797	-0.0175443	-0.45707	0	2.24938	1.45767	0.681025	0.289835	0.83656		-0.517257	0.936814	-0.139762	-0.485508	0	-0.0953102	-3.85376	-3.47697	0.0504309	1.44747		-0.578217	1.6641	2.09347	-0.524729	0	2.13685	0.165863	0.0217233	-0.14842	-0.047856		2.26868	3.32067	-0.110203
		TNFRSF1B	0.653766	0.279671	1.08164	0.328779	1.95258	1.34512	0.90212	0.884307	0.677399	4.17381		0.763169	0.87938	-0.0898893	-0.161791	1.00753	0.782823	1.53757	0.85872	1.73836	1.64614		-0.872205	0.964486	0.0757038	-1.60669	0.387447	1.21494	1.0602	0.677562	-0.236389	0.467372		-0.224912	-0.0253091	0.388357	-0.736149	1.33887	0.490562	-1.19066	0.485772	-0.000329001	1.2084		1.32002	1.04517	1.26969
		IL11	2.47248	2.47486	4.86445	2.14458	1.639	1.47162	1.51877	-0.0194181	4.11412	3.50018		0.599048	2.50553	-0.0175443	-0.45707	0	1.17375	0.324947	0.046957	4.79793	-0.0676586		1.07042	3.66766	-0.139762	-0.485508	0	2.9237	-0.519263	0.0190482	2.57222	0.0633696		-2.08158	2.2895	-0.139762	-0.524729	0	0.49932	0.403243	-0.0292704	-0.14842	-0.047856		2.10738	3.67706	5.12763
		F2RL1	0.126294	-0.0176428	3.77628	2.90843	2.73826	1.92456	0.534692	-0.094292	-0.224581	1.85147		1.94178	0.982656	0.672709	1.38951	0	1.01071	0.411921	0.934238	-0.11563	1.66753		-0.517257	0.23978	2.09022	-0.579435	0	1.26563	-0.405731	-0.0718468	-0.355034	-0.629778		-0.578217	0.0410534	0.481498	0.270602	0.802002	0.690354	0.263277	-0.208815	-0.553885	-0.741003		3.07563	0.949526	3.46646
		TGFB1	0.133111	0.0347089	0.171672	1.24385	0.905488	0.27479	-0.588186	-0.0280824	0.615453	1.26033		0.496843	0.916457	0.406376	1.79146	0.870369	0.363014	-0.409583	0.578941	2.45305	1.31733		0.726031	0.945605	0.0566356	0.571486	-0.353661	-0.248038	0.443422	0.27435	0.681083	0.454029		-0.142453	0.0230638	0.0536851	-0.283945	0.464065	0.20915	-0.0495348	0.25525	-0.0832739	0.247502		0.613658	0.839553	0.36972
		CXCR4	0.426918	0.0153852	3.3197	1.60391	0.397272	-1.88373	-0.693147	0.427857	0.336615	1.81582		0.792094	0.238012	-0.0175443	1.43433	0.608359	0.256878	0.705363	1.00749	2.31083	1.31917		-0.10148	-0.547632	1.24653	0.900417	-1.18794	2.9655	-0.378867	1.87603	-0.748096	0.7726		-0.843192	-0.0237574	-0.139762	-0.932164	0.265734	-1.75479	-0.553628	-0.485226	-0.228086	-0.0261743		0.860781	0.119396	2.37065
		GZMB	0.34427	2.33375	-0.358905	0.424047	0.363663	-0.00913248	-0.581538	-0.0194181	0.874031	3.54522		-0.396832	2.69252	-0.113619	0.204558	0.476847	0.0531098	0.159965	2.06247	3.03338	0.434704		-2.33555	2.24679	0.0928512	0.311688	0.0880158	-0.0953102	-1.78657	0.0190482	2.3979	1.012		-0.523096	2.07124	-0.453838	0.775057	-0.0736614	0.119801	-0.030017	-0.0292704	2.33315	-0.105361		0.127466	2.60325	-0.70175
		CD1D	-0.972319	0.076961	2.15681	0.197133	1.35325	1.09253	0.90212	-0.0194181	0.180884	-0.045408		0.966301	2.97553	-0.0175443	0.483427	1.20896	2.94252	-1.32301	0.046957	3.44971	-2.1471		-0.922722	2.61958	2.05635	-0.35042	0	2.26837	-0.038417	0.0190482	0.450416	-0.631973		-0.983682	1.59737	0.486176	-1.77834	0.802002	1.62567	-1.19066	-0.0292704	-0.14842	-0.513946		1.06087	2.97041	-0.110203
		FEZ1	0.689542	0.43039	0.28834	0.61533	-0.0710084	-0.325882	-0.198036	0.0694842	0.315102	0.561229		0.615156	1.30875	0.342444	1.60273	0.695187	0.11493	1.36277	0.184066	0.999768	1.30867		-0.828849	1.14577	-0.197527	0.20206	-0.227649	0.334728	-0.0515247	-0.145369	-0.235413	0.176877		-0.115127	0.1112	0.0626343	0.177818	0.188563	-0.0274629	-0.0243344	-0.0113962	0.000871331	-0.0195828		1.71934	1.47464	0.404512
		SERPINB2	0.576863	1.07384	3.91549	-0.730066	1.16938	0.21795	0.562583	0.993964	0.329364	1.46113		1.12693	2.33474	0.461184	0.408893	0.620576	0.155116	0.826979	-0.64619	2.0597	1.0215		-0.792736	2.20192	0.764122	-0.740412	0	1.1037	-1.83258	0.712195	-0.431352	-0.240968		-0.525421	0.88153	0.382053	-0.514393	0.398776	0.773079	-0.948814	-0.722418	-1.17362	0.117748		0.664594	2.25728	3.95083
		DMBT1	2.39803	-0.0205478	2.62366	1.78186	0.51154	0.823851	0.0998348	0.632022	1.29402	0.936643		0.978667	0.652769	1.97119	0.850671	0.258235	-0.282902	-0.00776401	-0.0392207	2.11448	1.7902		0.176877	-1.82034	1.75346	-1.73912	-2.26749	-1.01117	-1.50437	0.174546	1.16968	0.756517		-1.5316	-0.426138	1.32829	-1.77834	-0.14792	0	-0.228621	-0.320258	-0.00238521	2.15263		2.1603	0.815575	2.1856
		CD96	2.10917	0.635436	4.49826	2.10267	1.39269	1.11672	1.02617	-0.0194181	0.180884	2.59581		0.760541	0.958648	1.9271	1.33967	0.579193	0.766465	-1.04908	0.046957	1.99751	0.958447		-1.66926	-2.9954	-0.139762	-0.693787	-2.19277	-2.3893	-4.03788	1.81238	0.0504309	-1.93095		-0.687089	-0.199482	0.486176	-0.180278	0.976075	-0.0321379	-0.13546	-0.0292704	-0.14842	-0.302368		2.1997	1.17231	4.14864
		PDGFC	0.367316	-0.138604	1.14725	1.58179	0.0089387	0.157558	-0.339202	0.460382	1.07353	1.05041		0.619799	0.576023	0.563135	1.58385	0.235913	0.628958	0.208044	0.4148	2.5385	0.910005		0.371194	-1.31637	-0.149787	0.0231854	0.0228017	0.0210351	-0.310021	-1.24139	-0.690149	0.0981384		-0.263578	-0.112549	0.218415	0.20027	-0.0153787	0.348111	0.037177	0.0316239	-0.107699	0.140147		0.969679	0.436289	1.15818
		ALCAM	0.646724	-0.194108	0.240736	0.894754	-0.0195817	-0.346672	0.225416	0.150783	0.115632	0.532685		1.81299	1.18139	0.320092	1.68731	0.263029	0.107459	0.200805	0.5729	1.31143	0.802775		0.887345	0.667602	0.660021	1.0309	-0.152211	0.601472	0.0845292	0.648866	-0.0122784	0.471906		0.120254	-0.0802672	-0.0311746	0.440947	-0.178436	-0.06253	-0.10566	-0.0971017	-0.106149	-0.111968		1.90775	1.04713	0.204951
		MAGEC2	1.44199	3.636	3.63804	0.996314	0.0850812	1.09253	0.610549	0.0219625	2.89466	1.67965		-0.120047	2.74504	0.675603	0.955818	0.0412524	1.84343	0.335746	0.0137725	0.366099	1.33121		-0.411074	1.17272	-0.139762	0.239611	0.0309821	1.08026	-0.049774	-0.0181795	-0.0285548	0.127817		-0.232066	2.25883	0.486176	0.37811	0.136116	2.26271	0.36915	0.0329972	-0.350388	0.295623		1.20806	4.41075	0.985168
		IL15RA	0.221731	0.076961	0.37298	1.12541	2.04511	0.756503	0.824414	1.85389	0.180884	0.0593875		1.08959	0.896088	-0.663455	0.868105	0.955511	0.456869	-0.430681	2.90942	2.54418	-0.551823		-0.516615	3.64126	-2.39334	1.05611	0	-0.272244	-0.963712	0.0190482	0.450416	-1.83715		-2.18701	1.37372	0.176215	0.135009	0.398776	0.460651	-1.13513	2.40919	0.722873	-2.34602		1.00593	2.65535	-0.0650866
			Log2(Treated/Ctrl)
			-4															4
			-4	-3.5	-3	-2.5	-2	-1.5	-1	-0.5	0	0.5	1	1.5	2	2.5	3	3.5	4
[truncated: 36 more columns]

## Sheet: 3-RANKED by JQ1 UPREG.
		Supplementary Table S5. Sheet #3. Immune-related gene modulation by epigenetic drugs and by combinatorial treatments. Gene modulation was tested by Nanostring Immune Cancer Panel. In each sheet of this file, genes are shown and ranked according to modulation observed by single treatment of 10 melanoma cell lines with the indicated drug (sheet 1/5: all genes ranked according to observed upregulati…
			TREATMENT WITH SINGLE DRUGS																																												TREATMENT WITH DRUG COMBOS
			GUADECITABINE											GIVINOSTAT											JQ1											GSK126											GUA+GIV
		Gene symbol	GRD43	BNV13	FRN39	CPN20	SLN91	BRM17	VRG100	CST30	GML41	MNT59	x	GRD43	BNV13	FRN39	CPN20	SLN91	BRM17	VRG100	CST30	GML41	MNT59	x	GRD43	BNV13	FRN39	CPN20	SLN91	BRM17	VRG100	CST30	GML41	MNT59	x	GRD43	BNV13	FRN39	CPN20	SLN91	BRM17	VRG100	CST30	GML41	MNT59	x	GRD43	BNV13	FRN39
		TXNIP	0.412456	0.911452	1.27678	0.656379	0.461136	0.165647	-0.308234	0.135703	0.0837666	1.42539		0.131508	1.47844	0.224994	1.04976	0.430412	0.198	0.606548	0.296843	0.921439	0.567506		1.72429	2.49353	0.746677	1.62712	1.46958	1.0047	0.939561	1.01958	1.47829	0.319055		0.0435157	-0.284907	0.0787285	0.106376	0.147707	0.0925947	0.00526617	-0.210875	-0.274064	-0.108903		0.617902	1.60313	1.36339
		ATM	0.880202	2.96785	0.0557824	0.132017	1.46132	0.385932	0.53823	0.897992	-0.247668	0.561926		0.788312	2.14827	0.043677	-0.437897	0.967355	0.232016	0.68656	1.0717	0.623361	0.278141		-0.293311	4.08598	1.09242	0.276547	1.63324	0.710865	0.698908	1.73767	1.41825	1.06634		-0.710131	2.93119	-0.434687	-0.297728	0.127298	0.675374	0.463285	-1.06087	0.309975	0.291721		0.734771	2.5787	0.0657955
		CLEC5A	-1.09786	-0.29272	2.68696	-0.494989	0.342399	-0.279691	0.00873368	2.952	1.28189	0.241663		-1.38705	-2.56873	-0.0175443	0.365816	-0.27414	-0.866606	-0.0727594	0.046957	0.289835	-1.45395		-0.459344	0.925793	2.90381	0.748222	1.05562	0.258833	-0.131028	2.85337	2.48921	0.754321		-0.844409	-0.583775	-0.139762	-0.37577	-0.646307	-0.224133	0.0595921	2.10671	-0.14842	-1.43415		-0.672975	0.599375	2.719
		TNFRSF17	-0.315251	0.076961	2.5616	-1.77834	1.64453	-0.00913248	2.53828	-0.0194181	0.180884	0.752121		-0.430289	0.198851	1.36875	-1.71068	0.402484	0.0531098	1.94089	0.046957	0.289835	0.143412		-0.382809	2.54239	1.24653	0.460243	0.954824	2.17785	2.00077	0.0190482	0.0504309	1.44747		-2.52321	1.08519	1.98847	-1.77834	1.60496	0.119801	0.0595921	-0.0292704	-0.14842	-0.741003		-2.35046	1.75786	-0.110203
		CXCL3	0.442951	-0.155228	2.37217	0.0529943	-0.668751	0.208301	1.51763	-0.0194181	-0.146124	-0.00468234		0.205259	0.297247	0.872574	0.0827004	0.256001	0.546009	-0.0727594	0.046957	0.510493	0.306432		-1.01947	2.0819	3.02525	0.808237	-0.901334	2.02763	1.79904	0.0190482	0.565707	1.02464		-0.575862	0.111015	0.992324	0.128227	-0.292578	-0.0769885	0.0595921	-0.0292704	0.131578	-0.391231		0.629861	0.740118	2.50604
		IL11	2.47248	2.47486	4.86445	2.14458	1.639	1.47162	1.51877	-0.0194181	4.11412	3.50018		0.599048	2.50553	-0.0175443	-0.45707	0	1.17375	0.324947	0.046957	4.79793	-0.0676586		1.07042	3.66766	-0.139762	-0.485508	0	2.9237	-0.519263	0.0190482	2.57222	0.0633696		-2.08158	2.2895	-0.139762	-0.524729	0	0.49932	0.403243	-0.0292704	-0.14842	-0.047856		2.10738	3.67706	5.12763
		CXCL2	0.819819	-0.00170595	1.41514	1.69105	0.418912	1.11882	0.601865	2.23291	-0.00151894	0.288016		0.660698	0.522713	0.0805479	1.04745	-0.245016	0.800556	0.761681	0.046957	0.910069	-0.0581533		-1.7691	2.60654	1.01522	2.02197	0.0309843	2.29879	0.195523	1.11766	-0.302776	1.69249		0.0433486	-0.003865	0.452031	0.844797	0.374002	0.137499	0.769919	-0.0292704	0.109371	0.102777		0.969653	0.972983	1.15679
		TNFRSF12A	0.378924	-0.0323577	-0.0483392	0.826784	-0.504844	-0.0264352	0.0156142	0.4024	0.363207	0.302319		0.650519	0.322261	0.0252295	-0.173424	-0.603209	-0.035219	0.754663	0.23367	0.982825	-0.479214		1.08705	1.06593	0.947017	1.4996	0.112885	0.507052	1.77053	0.899802	0.678758	0.0919868		-0.463558	-0.0782735	0.085217	-0.00300865	-0.379825	0.0587722	0.234354	-0.319821	0.205589	-0.142876		0.68719	0.395504	0.158369
		FPR2	0.463004	2.27419	2.25175	-1.64038	1.86253	-0.00913248	0.0162984	-1.40571	0.180884	0.93481		0.861311	0.198851	0.675603	-3.26097	1.84372	0.0531098	1.59048	-0.421213	0.289835	1.82846		-0.180143	2.03209	2.25722	-0.579435	1.45161	2.07717	-0.61636	-1.36725	1.91844	1.5655		-0.480709	0.678034	1.583	-0.522845	1.90061	0.525266	-1.9518	-1.41556	-0.14842	0.360872		-2.01426	0.457425	0.578078
		C8B	-0.39936	1.69141	0.464649	-0.932164	-0.552199	0.826155	2.26414	-0.712565	0.180884	-0.307385		-0.223216	1.71158	0.505739	0.741187	-0.558252	-0.722873	1.1773	-0.64619	0.289835	0.07206		-0.349328	2.19106	0.819056	2.10471	-0.394606	0.393775	1.68217	0.937224	0.0504309	0.443743		-0.531153	2.13205	0.314684	0.538012	0.133593	0.119486	0.0595921	1.28918	-0.14842	-0.673418		-0.930684	1.7161	0.496843
		CD1C	-1.95235	1.86872	-0.139762	-0.524729	1.16938	-0.00913248	-0.495683	2.1218	0.180884	-1.6771		-0.382084	0.198851	-0.0175443	0.924541	1.95445	0.746257	-0.985535	0.046957	0.289835	-0.772878		-0.804137	2.15756	-0.139762	0.616304	0.662688	1.69811	-0.210895	0.712195	1.91844	1.22487		-0.45773	1.93297	0.486176	-0.524729	1.08856	0.119801	-0.853184	0.372889	-0.14842	-0.26611		-0.874667	1.75786	-0.110203
		S100B	0.116967	-0.031934	0.639056	-0.00288607	0.25224	-0.522437	0.74494	0.109202	-0.0604	-0.0600861		-0.416835	0.147745	0.0965791	0.876382	0.0982688	-0.33551	1.77983	-0.19261	0.512046	0.333185		0.532385	1.21826	1.53702	1.1761	0.846674	0.0189392	0.139142	0.409911	1.20138	0.746681		0.0542941	-0.139012	-0.152937	-0.263687	-0.218452	-0.0795509	-0.363925	-0.0374181	-0.00614814	-0.040344		-0.279029	0.134145	0.558317
		CT45A1	2.08805	1.30529	3.51051	3.70269	0.632903	0.733262	2.2131	2.86257	-1.9551	4.10063		-2.00462	-1.40658	-0.935573	3.06571	-0.232782	0.411648	0.363531	2.4897	-1.44093	0.667313		-0.634327	-0.673266	1.8856	3.40808	-0.311097	0.755357	0.991769	1.48611	-0.0333996	0.929706		-2.08158	0.461433	1.35812	2.89201	0.123586	0.46388	-0.255667	1.22019	-0.567008	0.33452		2.83162	2.197	3.25836
		BAGE	-0.333035	-1.99747	-0.525979	0.826573	0	-1.26449	2.53828	0.264951	0.424984	0.346428		0.0522887	-1.87558	-1.27431	0.483427	1.57485	-0.5091	1.94089	0.139295	1.43244	-0.0413085		-0.282967	1.59323	-0.702612	0.460243	0.14842	1.80931	1.90498	0.196221	1.04025	1.40442		-2.82883	-0.296093	-1.46304	-1.77834	0	-0.730091	2.13903	0.127315	-1.74125	0.303126		-0.78428	-0.00630122	0.0661795
		MAF	0.353172	0.141392	1.22744	0.530966	1.34078	0.0460341	2.02769	-0.0829702	0.0159451	-0.068573		0.414392	0.46359	0.286944	0.62248	1.45984	0.00101435	1.1773	0.247871	0.627552	-0.120638		0.894405	0.38189	0.887532	1.14883	1.55112	0.184214	-0.131028	1.29854	0.768639	0.489857		0.0831144	-0.016805	0.0863325	-0.379105	0.652126	0.0527379	0.0595921	0.102498	0.0184907	0.213325		0.605221	0.459512	1.04578
		PNMA1	0.210761	-0.0223524	0.406847	0.75502	-0.0392483	0.282491	0.0118669	0.204277	0.0565862	0.474998		-0.0981351	0.116035	0.0488774	0.590567	-0.0224083	0.0708942	-0.107377	-0.0893478	-0.0948433	-0.0132715		0.799247	0.397593	0.76767	1.52113	0.449615	0.714032	0.559608	0.514156	0.82367	0.893529		-0.0631747	-0.0707506	0.0307086	0.469154	-0.0738904	-0.0945343	0.0119216	0.105955	-0.0576004	-0.0355795		0.0285747	0.0816482	0.259678
		IL2RA	0.126294	0.076961	1.64531	-0.524729	0.947789	-0.00913248	0.00873368	-0.0194181	0.180884	-0.0676586		1.10924	1.30019	-0.0175443	-0.45707	0	0.0531098	-0.0727594	0.046957	0.289835	-0.0676586		0.175891	0.0198026	0.553385	1.12585	2.09802	-0.0953102	-0.131028	1.63037	0.0504309	2.00803		0.11493	1.08519	-0.139762	-0.524729	0.398776	0.119801	0.0595921	-0.0292704	-0.14842	-0.047856		0.287682	0.0487902	-0.110203
		SOCS1	0.908179	0.066352	1.74097	0.579027	0.554466	1.07676	0.628813	0.400148	0.066151	1.5647		-0.202644	0.0739622	0.625079	0.116396	-0.165218	0.106938	-0.319485	0.465879	0.543435	0.161721		0.138942	1.35787	2.04574	0.344733	0.596108	1.19501	-0.238984	1.49851	0.373078	-0.0851239		0.372017	0.214757	0.239139	-0.759379	-0.263611	-0.060238	-0.157312	0.250369	-0.0234765	-0.137106		0.330605	0.414944	1.38603
		TNF	3.12146	0.773447	2.01066	2.6678	0.141314	2.93675	1.57202	1.68711	0.180884	5.90261		1.00341	-0.896423	-0.425904	0.231393	0.149036	1.4394	0.985427	0.046957	0.289835	0.83656		-0.517257	3.17736	-0.548121	-0.485508	-0.806476	4.10968	1.42181	0.0190482	0.0504309	0.756517		-0.578217	0.837696	-0.548121	-0.524729	-0.806476	0.119801	0.184434	-0.0292704	-0.14842	-0.047856		2.12026	-1.04648	-0.518563
		TLR10	-0.16118	0.552028	2.49285	-0.589428	0.166848	-0.164044	0.158587	-0.436838	0.397207	-0.163969		0.168484	0.590611	2.37955	-0.0601221	0.222484	0.406501	-0.238827	-1.02447	0.61714	-1.22718		0.792038	1.03928	2.99486	0.110943	-0.538055	0.442425	0.371983	0.167015	1.34752	0.436417		0.142117	-0.00806998	2.35592	-1.15289	-0.0201943	0.371027	-0.710895	-0.114687	0.199174	-0.245264		-0.264741	0.153098	1.96559
		TNFRSF8	-0.114466	0.998264	-0.139762	-0.932164	2.26799	-0.00913248	1.26522	-0.0194181	0.180884	-0.760806		0.157419	-1.18243	-0.0175443	-0.864505	0.620576	0.0531098	-0.0727594	0.046957	0.289835	-0.760806		-1.7691	1.2383	1.93843	1.41156	0	-0.0953102	0.701881	0.0190482	2.18663	1.31488		-2.52321	0.551688	-0.139762	-0.932164	0	0.119801	0.0595921	-0.0292704	-0.14842	-0.741003		0.390381	0.811488	-0.110203
		TLR8	-0.448897	2.1564	-0.139762	-1.4422	-0.148956	-0.00913248	0.00873368	-0.0194181	0.180884	-0.0676586		-0.563935	0.198851	-0.0175443	-1.37454	-0.185899	0.0531098	-0.0727594	0.046957	0.289835	-0.0676586		-0.198001	2.75811	1.24653	-1.40298	0.81093	-0.0953102	0.294239	1.40534	2.06095	0.0633696		-1.15088	1.77834	-0.139762	-1.4422	-0.806476	0.119801	0.0595921	1.83872	-0.14842	-0.047856		-2.07864	0.0487902	-0.110203
		EGR1	0.831517	0.587699	0.0601508	0.0645263	0.260992	0.261381	0.35215	0.935232	0.298292	-0.0936292		1.15415	0.501688	0.231978	0.930629	0.424605	0.392431	1.10055	0.786926	1.00746	-0.119871		-0.159742	2.00996	0.171968	0.724158	0.357707	-0.13221	1.76843	1.75896	0.130285	0.145255		0.502743	0.481146	0.288675	0.327884	0.642575	0.559716	0.186419	0.215538	-0.135033	0.173888		1.53944	0.0173006	0.518416
		KIR3DL1	-0.358934	0.076961	0.0341164	-0.58987	0.349376	0.0545126	-0.142939	0.896873	0.180884	-0.569268		0.154715	0.198851	0.112868	-0.589017	-0.116588	0.114508	0.293517	0.046957	0.289835	0.163453		0.00982326	2.54239	0.362064	0.0808429	-0.0744761	0.307437	-0.501026	1.40534	1.55086	0.572439		-2.44903	1.59737	-0.588283	-0.481613	0.129096	-0.391059	0.107795	-0.0292704	-0.14842	-0.631729		0.0750947	2.06813	-0.580279
		TNFRSF9	-0.384833	-1.01831	-0.139762	-0.932164	0	3.2884	2.19853	-0.0194181	0.180884	1.22295		-2.11005	1.50519	-0.0175443	-0.864505	0	0.0531098	1.2641	0.046957	0.289835	-0.760806		-2.12605	4.76958	-0.139762	-0.892943	0	6.38784	-1.30951	0.0190482	0.0504309	-0.629778		-2.18701	1.45651	-0.139762	-0.932164	0	0.119801	-1.25865	-0.0292704	-0.14842	-0.741003		0.125804	1.87514	-0.110203
		CX3CR1	-0.566853	-0.611174	0.880753	1.96043	0.664258	0.172804	1.34238	-1.76191	0.877044	0.531178		-0.501256	-0.0810902	0.160899	0.230987	-0.2119	-0.173893	-0.691795	-0.505549	0.963199	1.17072		0.581356	0.776278	0.144025	0.718416	-0.169341	0.160522	0.911135	-0.266896	1.011	2.25864		-0.578217	0.80252	0.338122	-0.932164	-0.984745	-0.642459	-0.0177479	-0.166005	-1.03721	1.5655		-0.405465	0.923301	0.758588
		NEFL	0.137215	0.0015444	1.46366	-0.344377	1.16938	1.37945	0.00873368	0.205131	-1.5223	-0.0870297		0.993113	2.98953	-0.0175443	1.90457	0	3.45344	-0.0727594	2.13068	2.53105	0.894984		0.841226	2.17955	-0.139762	-0.892943	0	2.26837	-0.131028	-1.07746	1.91285	1.06895		0.0376215	0.64567	-0.139762	-0.932164	0	0.119801	0.0595921	0.427142	-1.8516	0.0857074		1.14996	2.88839	-0.110203
		IL8	0.668485	0.31	2.37689	2.54551	0.172812	0.744279	0.11119	0.517179	0.385167	0.954592		1.63107	1.72545	0.512881	1.81396	-0.0925337	0.946944	0.715729	1.45993	2.99957	0.52258		-0.514322	3.35365	1.86255	2.05701	-0.605055	2.77856	-2.23629	-2.34666	0.233571	1.41241		-1.03865	0.0557422	-0.348821	0.376609	-0.373094	0.140313	-0.361567	-0.0849832	-0.299712	-0.24369		1.60527	1.94799	2.4092
		TLR9	-0.683924	0.076961	2.68696	1.76982	0.65752	-0.00913248	1.26522	1.42865	0.180884	-1.16627		0.737072	0.198851	1.9271	0.924541	0	0.0531098	-0.0727594	-0.64619	0.289835	-1.16627		0.377274	1.26976	-0.139762	1.91413	0	-0.0953102	1.39503	1.52417	0.0504309	-0.342095		-0.0647761	1.93297	1.17665	0.434622	0	0.119801	0.0595921	-0.722418	-0.14842	-1.14647		0.231236	0.0487902	-0.110203
		CD24	0.0467668	-0.611174	0.17946	-1.38143	-1.46812	0.59242	1.15301	1.48466	-2.55829	1.65288		-0.231072	4.13962	0.434369	0.0382299	-0.696725	0.743138	2.34772	0.965081	-0.94311	0.922593		-0.596313	2.89844	-1.40754	0.371732	0.351034	1.59354	1.57639	0.0190482	0.110639	1.02225		-2.44903	1.78335	0.315759	-1.19497	-2.41591	0.991907	0.119851	-0.0292704	-2.88759	0.0290286		0.0750947	3.99455	0.552916
		EGR2	0.409248	0.846713	0.698028	0.221217	0.768911	0.981913	1.92755	0.934497	0.704623	1.78208		0.605645	1.17444	-0.0947101	0.472031	0.876266	0.379905	0.039579	-0.644482	1.80824	0.564055		0.136307	0.844956	1.41483	0.101705	0.64838	0.978658	0.238348	0.618703	0.0281566	0.859629		-0.411805	0.192381	-0.188061	-0.680794	0.534561	1.57966	-0.285614	-0.29031	-0.436111	-0.0821788		0.73899	1.04536	1.12741
		ITGB3	0.358062	-0.106471	1.2048	0.855499	3.02578	0.632052	0.605403	0.0549521	1.25569	3.60927		0.507271	0.711688	0.305145	0.71796	0	0.282368	0.588048	0.336767	2.77375	1.66753		-0.355553	0.885197	0.550105	0.551354	0	-0.14084	0.0698855	1.44	0.893576	1.85293		-0.346339	0.00171147	0.199567	-0.0116536	0	-0.00711532	0.0406496	0.113073	0.075375	0.872349		0.769961	0.636534	1.33731
		ATG12	0.592631	0.0321973	-0.0213054	0.888249	0.176923	0.205806	0.418783	-0.0684798	-0.201543	0.357422		-0.0334316	-0.368822	-0.196173	-0.546755	-0.144381	-0.153127	-0.149375	-0.369575	-0.804294	-0.256667		0.472156	0.14046	0.384739	1.41133	0.812186	0.510604	0.658515	0.359487	0.363282	0.550655		0.16316	0.162128	-0.0696295	0.609778	0.0302274	-0.0681525	-0.022589	0.124318	-0.0821334	0.193259		-0.315326	-0.329243	-0.306782
		ABCB1	0.46289	-0.141132	2.04422	0.370528	0.954478	-0.130222	0.135348	0.297642	-0.123831	1.34974		1.89827	0.836148	0.979614	1.3573	1.32041	-0.0650427	1.32482	0.924697	1.20245	1.11253		-0.557309	1.45977	1.35654	0.372003	-0.398776	1.31985	-0.136325	0.729864	0.445963	0.983547		0.282859	0.273069	0.558525	0.134213	-0.398776	1.06419	0.28483	0.373296	-0.116904	0.515084		1.86107	0.851702	1.84634
		AIRE	0.414338	0.076961	1.64531	-2.54029	2.33311	-0.00913248	1.51763	-0.712565	-0.224581	-0.387864		-1.19157	0.198851	1.08107	-3.06042	1.57485	0.0531098	0.843531	-0.64619	-0.11563	-0.772878		-0.921653	2.03209	0.95885	-1.98704	1.61741	1.3302	2.00077	-0.674099	1.14539	0.0616137		-1.67576	1.93297	-0.139762	-2.16873	0.398776	0.119801	0.0595921	-0.722418	-0.553885	-0.959257		-1.50301	2.06813	-0.110203
		MAGEA1	1.60867	-1.01831	1.46366	0.758979	1.29974	-0.00913248	0.00873368	2.8439	0.180884	3.72828		0.724735	-0.896423	-0.0175443	-0.45707	1.15558	0.0531098	-0.0727594	3.20415	0.289835	-0.0676586		-1.43226	-0.670006	-0.139762	-0.485508	0.402669	-0.0953102	2.24108	4.04541	1.55086	0.0633696		-1.49323	1.08853	1.17665	-0.524729	0.555059	0.119801	0.0595921	2.88502	-0.14842	-0.047856		2.06375	-1.04648	-0.110203
		CD1D	-0.972319	0.076961	2.15681	0.197133	1.35325	1.09253	0.90212	-0.0194181	0.180884	-0.045408		0.966301	2.97553	-0.0175443	0.483427	1.20896	2.94252	-1.32301	0.046957	3.44971	-2.1471		-0.922722	2.61958	2.05635	-0.35042	0	2.26837	-0.038417	0.0190482	0.450416	-0.631973		-0.983682	1.59737	0.486176	-1.77834	0.802002	1.62567	-1.19066	-0.0292704	-0.14842	-0.513946		1.06087	2.97041	-0.110203
		HCK	-0.278102	-0.198736	-0.538615	2.50734	0.091039	-1.05104	1.2572	0.792238	0.180884	0.274399		0.106429	0.227685	-0.557549	2.75844	0.33522	-0.623775	0.498846	1.41239	1.79606	0.492061		-1.6148	0.385515	0.113443	2.69455	0.19842	-0.497403	0.506214	0.626041	2.06095	0.977261		-1.67576	0.142868	0.418373	1.28192	0.629055	-0.516293	-0.423213	0.849356	1.51171	-0.207388		0.00106895	0.888641	-0.163493
		CXCL5	0.126294	-0.611174	2.79834	1.39921	0	1.33201	2.26414	-0.0194181	0.180884	3.30239		0.191891	-0.489284	-0.0175443	0.00706717	0	0.497808	-0.0727594	0.046957	0.289835	1.93382		0.175891	-0.668332	2.05635	-0.301169	0	2.76819	-0.131028	0.0190482	0.0504309	1.44747		0.11493	1.24483	-0.139762	-1.4422	0	0.120234	0.0595921	1.83872	-0.14842	-0.047856		0.287682	0.867902	2.88164
		FUT5	0.819441	0.076961	-0.139762	0.47222	0	-0.00913248	0.00873368	-0.0194181	0.180884	-0.0676586		1.44541	0.198851	-0.0175443	-0.45707	0	0.0531098	-0.0727594	0.046957	0.289835	-0.0676586		1.96765	0.932164	-0.139762	0.616304	0	-0.0953102	-0.131028	0.0190482	0.0504309	2.14062		0.11493	1.77834	0.486176	-0.524729	0	0.119801	0.0595921	-0.0292704	-0.14842	-0.047856		1.54045	0.0487902	-0.110203
		CCR3	-0.566853	0.076961	2.49285	-0.524729	0	-0.00913248	0.00873368	-0.0194181	0.180884	-1.85942		1.85087	0.198851	-0.0175443	-0.45707	0	0.0531098	-0.0727594	0.046957	2.7347	-1.85942		-0.517257	3.58657	-0.139762	1.12585	0	1.3302	-0.131028	0.0190482	0.0504309	-0.120708		-0.578217	0	-0.139762	-0.524729	0	0.119801	0.0595921	-0.0292704	-0.14842	-1.83962		1.7346	0.970779	-0.110203
		IRF7	0.42177	0.172846	0.907265	0.46307	0.237669	0.196987	0.78223	0.507062	-0.0759247	1.9161		-0.349728	-0.606709	0.132295	-1.35751	-0.243325	-0.726979	-0.343888	0.160218	-0.0177111	1.7902		-0.0239379	-0.701583	1.44638	0.46018	0.716862	0.967503	0.879713	1.33696	-1.12829	1.15905		-1.20059	-0.0397029	-0.128831	-0.495179	-0.0581594	0.0649567	0.169597	0.2847	0.0743594	-0.047856		-0.220781	-0.597123	0.979967
		KLRG1	0.819441	0.076961	-0.139762	-0.524729	0	-0.00913248	0.417093	0.386047	0.180884	-1.6771		0.191891	0.198851	-0.0175443	-0.45707	0	0.0531098	1.1773	0.046957	0.289835	0.180763		0.175891	1.5217	-0.139762	-0.485508	0	1.84055	1.68217	0.0190482	1.2985	-0.852921		0.11493	0	0.486176	-0.524729	0	0.119801	0.0595921	-0.0292704	-0.14842	-0.0439421		0.287682	1.92425	-0.110203
		C6	0.221731	0.770108	2.01066	-0.524729	1.35325	1.37537	0.652203	0.446882	-0.224581	0.243496		-0.856534	0.896088	-0.425904	-0.45707	2.30658	-0.866811	-1.16747	-2.35006	2.23851	-0.760806		0.0711714	1.26976	0.838173	-0.485508	0.14842	1.04656	-0.105143	-0.991678	2.79812	0.465906		-2.18701	1.59737	-0.548121	0.945447	0	1.21693	-1.44058	-2.42629	-0.553885	-0.741003		-0.761499	1.92425	-0.518563
		CD8A	-0.384833	2.1564	-0.139762	-0.524729	0	-0.414598	2.13868	-1.40571	0.180884	-0.0676586		-2.11005	1.30019	-0.0175443	-0.45707	1.40854	-0.352355	0.777705	-1.33934	0.289835	-0.0676586		-0.334294	0.0198026	-0.139762	-0.485508	1.00063	2.283	1.50538	-1.36725	2.48921	0.0633696		-2.18701	1.59737	-0.139762	-0.524729	0	0.119801	-0.340008	-1.41556	-0.14842	-0.047856		-0.510184	1.55604	-0.110203
		TMEFF2	1.56212	-0.611174	1.0553	0.738385	0.856305	2.39043	0.732448	-0.447732	1.064	-0.974793		2.09615	-0.489284	0.960391	1.6059	0.401804	1.99779	0.400612	0.715984	2.39579	0.59737		0.647177	2.29906	1.06132	-1.70478	0.315015	2.42882	0.828283	-0.201955	0.0663606	-0.750275		0.64852	1.60137	1.78013	0.436519	-0.323644	0.119801	0.350736	-2.33089	-0.337814	-0.162488		2.56099	2.28228	0.576808
		ALCAM	0.646724	-0.194108	0.240736	0.894754	-0.0195817	-0.346672	0.225416	0.150783	0.115632	0.532685		1.81299	1.18139	0.320092	1.68731	0.263029	0.107459	0.200805	0.5729	1.31143	0.802775		0.887345	0.667602	0.660021	1.0309	-0.152211	0.601472	0.0845292	0.648866	-0.0122784	0.471906		0.120254	-0.0802672	-0.0311746	0.440947	-0.178436	-0.06253	-0.10566	-0.0971017	-0.106149	-0.111968		1.90775	1.04713	0.204951
		CXCR4	0.426918	0.0153852	3.3197	1.60391	0.397272	-1.88373	-0.693147	0.427857	0.336615	1.81582		0.792094	0.238012	-0.0175443	1.43433	0.608359	0.256878	0.705363	1.00749	2.31083	1.31917		-0.10148	-0.547632	1.24653	0.900417	-1.18794	2.9655	-0.378867	1.87603	-0.748096	0.7726		-0.843192	-0.0237574	-0.139762	-0.932164	0.265734	-1.75479	-0.553628	-0.485226	-0.228086	-0.0261743		0.860781	0.119396	2.37065
		CD1A	-0.818263	0.081256	-0.139762	-0.524729	2.26799	0.19686	-0.0367688	2.33289	-0.224581	-0.0676586		-0.556769	-1.74276	1.77274	-0.45707	2.50716	0.123192	-0.790716	2.18756	0.804524	-0.0676586		-0.0747113	-0.0530316	-0.139762	-0.485508	2.55023	0.477645	-0.591947	1.11766	1.89193	0.0633696		-2.77473	1.41249	0.889857	-0.524729	0	0.388114	-0.0168377	-0.0292704	-0.553885	-0.047856		-1.0979	0.251155	-0.110203
		CR1	-1.2584	0.076961	-0.548121	1.16352	0	-0.00913248	0.930228	2.78513	0.180884	0.752121		-1.1928	0.198851	-0.425904	-0.45707	0.113329	0.0531098	-0.0727594	2.90942	0.289835	-0.760806		-1.2088	0.0198026	-0.548121	-0.485508	0	1.08026	-0.131028	1.96631	1.91844	2.14117		-1.26976	1.37372	0.481498	-0.524729	0.398776	0.119801	0.0595921	0.885038	-0.14842	-0.741003		-1.09701	1.55604	-0.518563
			Log2(Treated/Ctrl)
			-4															4
			-4	-3.5	-3	-2.5	-2	-1.5	-1	-0.5	0	0.5	1	1.5	2	2.5	3	3.5	4
[truncated: 38 more columns]

## Sheet: 4-RANKED by JQ1 DOWNREG.
		Supplementary Table S5. Sheet #4. Immune-related gene modulation by epigenetic drugs and by combinatorial treatments. Gene modulation was tested by Nanostring Immune Cancer Panel. In each sheet of this file, genes are shown and ranked according to modulation observed by single treatment of 10 melanoma cell lines with the indicated drug (sheet 1/5: all genes ranked according to observed upregulati…
			TREATMENT WITH SINGLE DRUGS																																												TREATMENT WITH DRUG COMBOS
			GUADECITABINE											GIVINOSTAT											JQ1											GSK126											GUA+GIV
		Gene Symbol	GRD43	BNV13	FRN39	CPN20	SLN91	BRM17	VRG100	CST30	GML41	MNT59	x	GRD43	BNV13	FRN39	CPN20	SLN91	BRM17	VRG100	CST30	GML41	MNT59	x	GRD43	BNV13	FRN39	CPN20	SLN91	BRM17	VRG100	CST30	GML41	MNT59	x	GRD43	BNV13	FRN39	CPN20	SLN91	BRM17	VRG100	CST30	GML41	MNT59	x	GRD43	BNV13	FRN39
		IL16	-0.192214	-0.179834	-0.181085	-0.588722	-0.0456309	-0.406669	0.436384	-0.344726	-0.347831	-0.402323		-0.682998	-0.498411	0.0651744	-1.63648	0.186721	-0.652421	0.00545343	-0.567346	-1.21667	-0.118366		-3.56208	-3.55607	-3.77697	-4.17717	-4.57906	-0.826335	-4.38582	-3.72757	-2.35378	-1.12793		0.411073	0.0400095	-0.0879009	0.223242	0.168299	-0.0124346	0.0348486	-0.015405	-0.0192165	0.0635921		-0.995738	-0.732901	-0.366148
		IFITM1	1.75362	0.280722	1.46064	3.67793	2.68555	0.714197	0.307873	0.758933	-0.0437474	0.914975		-3.61392	-0.519939	0.0977872	-2.16236	0.113807	0.166999	0.00425232	0.607104	-1.12056	-0.566618		-3.62992	-3.21234	-2.43281	-2.19079	-2.19277	-1.89771	-3.19176	-3.67473	-3.66534	-4.33368		-1.54913	-0.0159873	0.160857	0.116588	0.688112	0.771317	0.324538	-0.259871	-0.124408	0.38533		-0.319648	-0.312757	1.38535
		FLT3LG	-0.251699	-0.137542	0.247576	0.0466247	-0.0731969	-0.104947	0.680114	0.132956	-0.37339	-0.288411		0.0222578	0.617699	0.362816	-0.218731	0.772357	-0.0131938	1.23119	1.0513	0.294289	-0.108657		-2.38273	-1.88951	-4.14043	-3.13163	-2.96579	-1.42648	-2.57228	-3.80918	-2.47981	-1.5919		-0.143112	0.373446	0.256113	0.0976482	-0.623983	-0.0710158	0.423452	0.320998	-0.153597	0.121685		-0.0939146	0.733029	0.449624
		CASP1	0.557999	0.00165933	-0.248047	0.293696	0.748835	0.643478	0.261296	-0.139146	-0.239074	0.182826		-0.460828	-0.0289179	0.119257	0.0498249	-0.029224	0.345178	0.140578	-0.204345	-0.235797	0.263468		-3.05539	-1.66711	-2.60447	-3.91436	-2.70337	-1.67968	-2.4615	-2.30706	-2.08497	-2.0458		0.0839184	0.0853609	-0.0761834	0.229137	0.17751	0.269768	-0.0207044	-0.100626	-0.0321256	-0.0444881		-0.530806	-0.0125799	-0.345111
		TLR3	-0.247027	0.276519	-0.233987	0.42432	0.546779	-0.469157	1.774	-0.0661075	0.0930585	-0.451567		-0.49953	-0.159672	0.329306	0.188939	1.63848	-0.0407019	1.15231	0.0519878	0.129922	0.0460192		-4.16708	-3.28618	-3.50346	-3.41012	-0.806476	-3.01802	-1.0438	-1.5634	-1.90133	-1.37104		-0.107474	0.169927	-0.00383894	0.699156	0.507248	-0.104777	-0.853184	-0.235408	0.0799126	-0.288391		-0.856814	0.135001	-0.391825
		C1R	-0.11492	-0.0771432	0.597469	0.42212	0.360903	-0.0605472	0.348626	0.328344	0.284007	-0.275126		-0.132112	0.616222	0.408118	0.0125607	0.592319	0.417902	0.214535	0.239715	0.897273	-0.079272		-1.91215	-1.71361	-2.40936	-1.69309	-2.1359	-2.05871	-3.60993	-2.04086	-2.57691	-2.44822		-0.177688	-0.0524137	0.303766	0.112264	0.128943	0.06816	-0.289422	-0.078813	-0.0857311	-0.210739		-0.0548223	0.536771	0.968014
		TNFSF12	-0.420812	-0.169117	-0.176635	-1.08955	0.372035	-0.413074	-0.000138571	0.136216	-0.204578	-0.724767		-0.0565842	-0.18793	0.0557943	-0.670566	0.00681821	-0.393537	0.26054	-0.110251	-0.153412	-0.378368		-1.83291	-1.86582	-3.11463	-2.47247	-1.36821	-2.37117	-2.75297	-3.86716	-1.08184	-1.65296		0.0676002	0.0446642	-0.133246	-0.483129	0.0372123	0.131754	-0.0807704	0.0722633	-0.0737172	-0.0683718		-0.0743787	-0.167447	-0.147113
		CEACAM1	0.251774	-0.0336061	1.23764	0.540944	-0.00939589	-0.183847	0.365515	0.137389	0.0818426	-0.155083		1.23798	0.970809	-0.35364	-1.15751	-0.0278704	-0.926195	-0.435529	0.521663	0.881954	0.398469		-1.20152	-1.939	-1.80993	-3.69125	-2.26561	-1.70304	-6.01552	-0.250219	-2.23238	-1.0108		0.351189	-0.0760448	-0.192918	-0.529576	-0.0501973	-0.617989	-0.081555	-0.206705	-0.128599	-0.288436		1.17484	0.743359	0.765125
		CDH1	0.522405	-0.122596	0.0424667	1.79896	1.43449	1.93809	-0.151673	0.296354	-0.141009	-0.829863		0.605916	0.274775	0.0479264	2.17776	1.26305	0.0531098	-0.0715091	0.114925	0.357927	0.0490204		-2.29115	-2.41035	-3.56171	-0.601547	-5.3134	-0.0953102	-2.00013	-2.03464	-1.78487	-1.80841		0.284158	-0.0641792	0.132341	0.0284993	0.783165	0.119801	-1.80951	0.0168954	0.00991753	0.195844		0.840591	0.156586	-0.0755649
		CTSS	0.314565	0.109574	-0.181571	0.721197	2.12465	-0.274585	-0.0462875	-0.125805	0.340089	1.39496		-0.169645	-0.0137796	-0.130212	0.430389	0	-0.401025	-0.740321	-0.329732	-0.312464	0.646581		-4.28921	-1.33226	-3.35718	-0.889673	0	-1.44342	-3.5082	-3.06991	-2.11355	-1.71788		-0.0512894	-0.0460815	0.265071	0.828405	0	0.266069	0.000338131	0.0442648	0.00841773	0.176094		-0.295951	0.0481598	-0.250242
		MX1	0.596041	0.367535	1.17794	1.42709	0.117783	-0.240346	1.20293	0.255046	-0.00252643	-0.0563435		-0.464913	-1.35591	0.127692	-0.472958	-0.132165	-0.253415	0.910842	0.245448	-0.624876	-0.208427		-2.37012	-3.04454	-1.39023	-1.28904	-2.07657	-1.24902	-3.80444	-1.21719	-3.12052	-2.0827		-0.238798	-0.0429014	0.0622415	0.0293453	0.189572	0.298878	-0.0582333	0.103109	-0.0774521	-0.220299		-0.30663	-0.996208	1.41836
		OAS3	0.146803	-0.134187	-0.20706	-0.282828	0.103932	-0.0964214	0.246073	-0.0328758	-0.0838359	-0.332414		-0.23154	-0.930055	0.140596	-1.23094	-0.741864	0.26102	0.318321	-0.131177	-0.553105	-0.189562		-1.82396	-1.77661	-2.56367	-2.67377	-1.86901	-0.979139	-3.57915	-1.09522	-2.77163	-1.85579		-0.0115565	0.0689922	0.0835821	-0.357324	-0.00457397	0.161062	0.193909	-0.118884	-0.0307266	-0.0938562		-0.228627	-0.999454	-0.0801498
		CCL17	-0.196133	-0.174268	-0.430154	-0.524729	-0.181384	-0.00913248	2.02769	-0.242089	-0.211752	-1.85942		0.0251242	0.0807418	-0.732879	-0.45707	0.407175	0.0531098	1.42922	0.272583	0.613632	1.04475		-3.19052	-4.40624	-3.41936	-0.485508	-3.80198	-0.0953102	-0.131028	-1.18621	-0.55953	-1.72839		0.0642619	0.0826158	0.0375827	-0.524729	-0.0915886	0.119801	0.0595921	0.171824	0.114433	-0.737741		0.119748	-0.131892	-2.29444
		IFITM2	0.427156	0.00988971	0.0843629	4.16772	0.664328	0.116543	0.109355	0.284938	0.0413546	0.642045		-0.649719	0.334638	0.127001	-0.45707	-0.19432	-0.196662	-0.203997	0.22002	-0.698889	0.0546666		-1.7251	-0.864654	-1.5989	-0.485508	-2.83369	-0.561047	-3.11424	-2.00376	-3.30791	-2.39159		0.167456	-0.0689673	0.0266693	0.0291566	-0.0181636	0.241967	0.122538	-0.0536558	-0.0670492	0.291948		-0.245016	0.356235	0.0346919
		MUC1	-0.0504084	-0.288791	0.794161	0.730091	1.20062	1.28722	1.47876	-0.174531	-1.06941	-0.164198		0.277837	0.769116	0.156441	-0.730838	0.442502	0.448014	1.73786	0.0637235	1.39367	-0.108424		-2.1814	-1.77722	-1.45766	-2.00687	-1.63522	-0.981859	-3.28504	-3.41432	-1.19987	-0.485262		-0.391175	-0.0297308	0.127004	-0.340523	0.417449	0.532125	0.643645	0.158133	-1.39872	0.00685941		0.532931	0.571922	0.28392
		INPP5D	1.92191	0.0568879	4.58123	3.26377	1.75786	3.7014	0.278207	1.04348	3.07245	4.16944		-3.22869	-2.23467	-0.0175443	-0.45707	0	1.59956	-0.516254	-0.338161	0.289835	-1.85942		-3.65191	-5.05687	-0.139762	-0.485508	0	-2.83849	-1.72156	-4.71664	0.0504309	0.348856		-0.690918	-0.0335057	-0.139762	-0.524729	0	0.297001	-0.149558	-0.091024	-0.14842	0.729098		0.299226	-1.063	4.20339
		BST2	3.25137	0.0258795	1.99656	3.01334	0.132932	0.881169	-0.183583	0.124491	0.246315	0.513708		-0.860802	0.11943	0.301076	1.8058	0.0352662	0.673574	0.172025	0.32003	0.22362	0.877576		-3.31984	-0.962467	-2.69935	-2.92863	-0.965358	-1.25711	-1.15113	-0.949136	-1.97106	-1.35181		-0.358843	-0.0639879	0.00389288	0.557042	-0.0695999	0.144879	0.0146588	-0.00947896	-0.031397	0.202331		2.61041	0.155134	2.25503
		IFIT1	0.000120286	0.321994	0.678809	0.458336	0.274102	-0.819402	0.304333	-0.100438	-0.190946	-0.161263		-0.77888	-1.22575	0.0340261	-0.17351	0.283718	0.0226666	1.28345	0.212538	-0.667558	-0.0492081		-1.20956	-3.55271	-1.05918	-1.14313	-1.48989	-2.70065	-1.13255	-1.05347	-2.73589	-1.44563		-0.243816	0.0108386	-0.0205859	0.282742	0.197186	0.0523663	0.193488	-0.281874	-0.0381669	-0.0236449		-0.864867	-0.88166	0.581827
		C1S	-0.0125767	-0.0678541	3.89695	0.162307	0.0334338	0.957418	-0.0604955	0.311079	0.385078	1.02999		-0.613403	0.526835	1.59012	-0.541209	-0.0976385	-2.20105	-0.273987	0.234058	1.07181	-0.493539		-1.92334	-1.38184	-0.139762	-0.681987	-2.0215	-2.34947	-3.44118	-2.38812	-2.70776	-0.226536		-0.189714	-0.0560456	3.22477	-0.58979	0.0769657	0.671444	0.0163626	0.0533755	-0.118643	0.178539		-0.473911	0.45215	3.91133
		IKBKE	0.133104	0.142315	0.394754	-0.05183	0.299667	0.209037	0.515815	0.0728256	0.14884	0.573851		-0.230111	0.273965	0.125525	-0.346814	-0.221288	0.122307	0.0236824	0.107141	0.365756	0.153785		-1.7561	-0.534884	-2.07594	-2.07964	-4.40806	-0.865491	-1.88787	-1.83655	-1.16391	-0.641842		-0.174719	0.0907897	0.0584201	-0.321407	0.200206	0.117113	-0.00987621	-0.0301642	-0.126194	0.0277295		0.143506	0.22181	0.389491
		PPARG	-0.662711	0.0306651	0.0476413	2.85633	0.254642	0.516703	0.133195	-0.316692	0.180884	0.233733		0.536272	-0.390757	0.116733	1.43433	0	0.222952	0.277192	0.436355	0.289835	-0.0701885		-2.22142	-2.97142	-3.36012	-0.892943	0	-1.60273	-0.133045	-4.07482	0.0504309	-1.90797		0.460115	0.0403598	0.111121	1.41444	0.398776	0.0345553	0.0433587	0.184137	-0.14842	0.524977		0.958199	-0.0208077	0.187454
		IL12A	1.24123	0.0105687	0.534518	0.566158	-0.0820016	0.84623	-0.548805	-0.0844257	1.0106	0.0016802		0.44077	0.405042	0.171574	0.827572	0.282551	-2.08909	0.959644	0.553597	0.705001	0.0753751		-1.45746	0.0937446	-2.43467	-3.55397	-4.19615	0.487066	-2.24819	-2.64834	0.323822	-1.45273		-0.43928	0.00311329	0.268573	0.118425	0.017755	0.505904	-0.77809	-0.153167	0.0358095	-0.522478		0.872047	0.917099	0.524818
		CCL2	1.13519	-0.365928	3.10811	2.55285	1.21811	-0.621709	0.447068	0.648974	0.180884	1.22157		-1.53604	1.39463	0.191261	0.140767	-0.263593	-1.3025	-0.775748	-0.520694	0.289835	-0.0676586		-3.25727	0.976143	-0.132207	-2.92863	-2.88536	-3.33131	-4.14158	-2.09696	0.0504309	0.756517		-0.642703	0.121775	-0.356017	-0.708169	-0.186686	-0.437255	-0.193557	-0.196497	-0.14842	-0.047856		-0.283552	1.04364	2.5063
		KLRC2	0.54343	0.289516	1.16457	2.26213	0	2.67897	0.115963	-0.0194181	0.874031	3.89696		1.03851	-0.485894	0.844758	3.15031	0	1.87066	-0.454912	0.046957	3.53117	-0.0676586		-3.19052	-3.23367	-3.89162	-0.485508	0	-1.80336	-4.45348	0.0190482	0.0504309	0.0633696		-2.33405	0.371137	0.538843	0.722304	0	-1.58825	-0.304433	-0.0292704	-0.14842	-0.047856		1.19083	0.310979	1.13797
		TNFRSF10C	1.09712	1.36242	3.86119	0.668694	0.377809	0.378921	0.47973	1.78179	0.180884	4.74176		-0.281114	-0.709342	-0.0175443	-0.0348217	0.139783	-0.595506	0.112728	0.567955	0.289835	-0.0676586		-4.27764	0.283154	-0.139762	-3.64314	-3.71503	-2.98892	-0.739893	-2.37797	0.0504309	0.756517		-0.234396	-0.231714	0.486176	0.168002	0.331694	0.0520363	0.0774935	-0.29031	-0.14842	-0.047856		0.371962	0.699153	3.49677
		LIF	0.501682	0.00720811	1.40418	2.58602	-0.216172	0.160993	0.745128	0.148575	1.61597	0.69289		0.204552	0.238479	0.214814	0.884828	-0.242625	-0.0336854	0.587309	0.72178	2.32719	0.0784807		-1.36324	0.562679	-1.7399	-1.01856	-4.59053	-0.167214	-2.66834	-2.95605	-0.960853	-1.8778		-0.381579	0.319663	0.278279	0.54751	0.350369	-0.0414929	-0.1797	-0.0206585	-0.0841539	0.151351		0.274319	-0.335359	1.36934
		FAS	0.126497	0.358318	0.867473	1.69575	0.0139688	-0.76275	-0.0344937	-0.372629	0	0.766974		-1.05457	0.0609067	-0.526369	-1.27334	-0.0716699	0.618382	-0.740608	-0.507688	-1.58933	-0.715615		-3.81226	0.0102239	-3.59209	-1.99024	-1.05656	0.286614	-3.14845	-0.808979	-1.06666	-1.01337		-0.953755	0.119532	-0.195573	-1.07011	0.0501329	-0.516534	0.33831	-0.0910579	-0.600075	-0.0692208		-1.5604	-0.412455	0.511046
		CCR1	1.71064	0.414867	3.11177	2.23454	1.33472	0.953489	-0.493758	0.129808	1.02524	1.78237		0.465382	0.842576	-0.0175443	0.834929	-1.20308	-0.0592575	0.356558	0.607367	1.35415	-0.0676586		-1.90275	-2.51016	-0.139762	-1.54891	-1.31641	-2.77196	-1.30951	-3.07156	-1.59206	0.0633696		-1.96371	0.244109	-0.139762	0.704905	-1.31641	-1.30179	-0.565502	-0.771806	0.00876109	-0.047856		1.72044	0.833124	1.67831
		SLAMF7	2.89818	0.365206	-0.00162938	1.18632	1.42095	-0.00913248	0.00873368	1.68652	2.10502	2.63508		2.06491	0.0288101	-0.0468466	-0.156066	-2.41591	0.0531098	-0.0727594	0.453441	1.36978	0.760448		0.175891	-3.98279	-4.46584	-1.32181	-2.41591	-0.0953102	-0.131028	-1.07956	-0.753921	-1.88445		0.11493	0.315027	0.0884411	0.0174848	0.42258	0.119801	0.0595921	-1.12788	-0.613609	-0.17135		3.73752	0.566534	-0.0147442
		NFATC4	-0.310998	0.145514	0.645275	0.0613947	1.93434	-0.192981	-0.123827	0.0983017	0.154483	0.183481		-0.309964	0.490544	0.236969	0.381181	-0.398776	-0.166317	-0.247723	0.174756	0.561313	-0.0172075		-0.777497	-0.925394	-2.793	-2.41464	-0.398776	-1.91968	-2.50839	-2.11547	-0.926481	-0.914447		-0.0241026	-0.0367259	0.0279781	0.0933715	0	0.0544985	0.0699511	0.0525915	0.120003	-0.00253379		-0.390315	0.398775	0.788012
		PDCD1LG2	1.91711	0.0820385	0.775165	0.138825	-0.437753	-0.110652	0.271405	0.00563382	-0.421288	0.936643		0.191891	-0.246317	0.777826	-0.723635	-1.09527	0.0436163	-0.336643	0.201878	-0.15782	0.83656		0.175891	-0.805872	-2.7447	-2.35457	-1.09527	-0.226575	-2.72667	-4.12363	-1.65275	0.0633696		0.11493	-0.100493	0.277184	-0.543295	-1.09527	0.155848	-0.0943539	-0.605907	-1.8516	2.03526		0.287682	-0.279522	0.225198
		TLR1	0.446472	0.376151	1.20633	-0.160759	-0.024297	-0.17659	0.301283	-0.0903286	0.319411	0.521838		0.229852	0.661237	0.0153032	-0.0349411	-0.143177	0.0900642	0.34586	0.435909	0.863895	0.905545		-1.58277	-0.0981339	-3.84353	-0.267311	-2.77072	-0.956498	-1.90698	-1.7568	-0.748398	-1.26813		-0.362567	-0.0681968	-0.357379	-0.183473	-0.0703059	-0.182292	0.060154	-0.128763	0.0521013	-0.293791		0.133551	0.736065	1.10941
		SERPING1	-2.5809	0.547149	1.80042	0.677472	1.639	-0.00913248	0.738338	0.39864	0.607098	0.30034		1.75524	1.89048	-0.0175443	0.741932	2.14593	0.0531098	1.85434	0.638861	1.91654	1.00552		-2.5313	-1.44679	-0.139762	-1.50241	0	-0.0953102	-1.62359	-1.9323	-3.78735	-2.11356		-2.59227	-0.0486249	1.4014	0.439108	0	2.26271	0.295144	0.0574453	0.320292	-0.0910729		2.11829	2.05924	2.18849
		IL7	1.51259	-1.99747	-0.525864	0.028479	0.0890187	-0.469513	-0.605498	-0.0194181	-0.3067	-0.608454		0.191891	-1.87558	0.593042	-0.247002	-0.0818491	0.100947	-0.380468	0.046957	-0.35227	0.0274054		0.175891	-2.05463	-0.232607	-4.52032	-3.80198	-0.60099	-1.97894	0.0190482	-1.05044	-1.03775		0.11493	0.310657	0.0173633	-0.0831177	-0.248925	0.178245	0.0371499	-0.0292704	-0.190462	-0.340889		0.287682	0.420428	-0.899415
		CSF1	-0.0106947	0.157175	0.253463	0.855367	0.47871	0.38644	0.376697	0.216694	0.753975	0.701095		-1.05705	-0.0362423	-0.123285	-1.07068	-0.0132353	-0.132247	0.486896	0.424237	-0.409381	-0.839157		-1.87741	0.261704	-2.41095	-2.3559	-3.6966	0.840789	-2.60083	-1.07406	-1.36989	-0.719174		-0.232066	-0.186442	0.193313	-0.200341	0.196037	0.350899	0.259661	-2.57576e-05	-0.32566	-0.226897		-0.772486	-0.0255855	0.339454
		KLRK1	-0.97125	-1.52847	0.882417	-0.133142	0.947789	1.5304	0.00916956	-1.81118	-1.5223	2.43866		1.00487	0.542838	0.189136	1.38067	2.14593	1.06554	-0.502419	1.32346	2.87304	2.13679		-1.6148	0.662564	-4.1218	-2.06768	1.00063	-0.823968	-5.43449	-0.386417	-1.65275	-0.526692		-1.67576	1.32576	-0.016678	-0.994982	0.398776	0.294138	-0.179861	0.046957	-1.8516	0.242977		1.17114	1.36498	0.866728
		F12	0.192126	-0.204162	0.102881	1.09166	0.14691	0.451303	0.642558	0.0409734	0.0607511	0.506833		0.827098	0.529508	0.0826212	1.18216	0.180469	0.74286	0.943969	0.403929	0.669256	0.516932		-0.510789	-1.61657	-1.26368	-0.32536	-2.56468	-0.324413	-2.85419	-3.13508	-1.08536	-1.26385		-0.0924797	-0.169054	-0.112105	0.399466	-0.12688	0.0482242	-0.268368	-0.030683	0.252894	-0.239642		0.561111	0.460105	0.0374932
		PSMB8	0.0383878	0.101165	-0.0933665	0.360491	0.199799	0.0875558	0.269157	-0.0562584	-0.0412765	0.367788		-0.145423	-0.0284168	0.133987	-0.00719267	0.2157	0.0269119	-0.127869	0.122818	-0.271778	0.35832		-1.30044	-1.078	-1.85551	-1.49844	-2.35722	-0.67244	-1.96404	-1.35056	-1.63752	-1.18089		0.156552	-0.0196937	0.0397094	0.389422	0.250393	0.15516	0.0581343	-0.0431758	-0.00982967	0.214284		-0.16784	0.0788351	-0.159698
		CFD	-0.0741304	0.443049	-0.632842	1.5696	0.171189	2.39043	-2.6933	0.172601	0.919589	-0.0767572		1.0046	2.27607	0.389274	3.8298	1.60356	2.24938	1.66326	1.05061	1.47616	0.896305		-2.22113	-0.19578	-4.10775	1.12585	-1.38937	-0.0953102	-0.942843	-3.41432	-2.39042	-1.08344		-0.371068	0.684812	0.160193	-0.524729	0.566886	0.119801	-0.652904	0.259591	0.435053	0.231684		1.07898	2.20279	-0.275424
		IFI27	3.31664	0.187066	4.19766	2.95501	1.75482	-0.408047	0.192801	1.51084	0.14554	1.41513		-0.733234	-0.718028	-0.0175443	0.948729	0.46004	-0.00324827	0.210672	0.131636	-0.185698	0.10212		-3.00136	-1.81768	-0.139762	0.1263	-0.558946	-1.69795	-1.8224	-1.58873	-2.97684	-1.17161		-1.04552	-0.047181	-0.139762	1.09567	0.143994	0.297229	0.0235646	-0.303357	0.0385823	0.165309		0.223731	-0.586054	4.3403
		FCER1G	2.80066	0.692852	3.66889	2.21974	1.8511	0.781669	2.67828	0.953946	1.77487	4.36107		0.465382	0.849717	-1.01482	-4.66977	-1.78675	0.63389	-0.185316	0.265236	0.840999	-1.38824		-1.90275	-1.85843	-1.64609	-3.30951	0.100323	0.262989	-1.83566	-1.45513	-1.65275	-1.17042		-1.55634	0.187957	0.363911	-1.74069	-0.00503779	0.30811	-0.0628622	-0.474301	-1.8516	-2.52826		2.22525	1.11169	3.30442
		IL12RB2	0.0881605	-0.0301831	-0.0299246	0.450151	0.794342	-0.144407	-0.155607	0.0784716	-0.0999187	-0.232672		0.046139	0.443391	0.097736	0.659832	0.435358	0.393887	0.56917	0.494726	0.0208301	0.0716205		-1.68173	-0.388747	-2.41785	-1.0559	-2.37045	-1.61057	-1.77268	-0.884305	-1.05524	-1.22284		0.407028	-0.0973616	0.105352	0.373816	0.475015	0.0058039	0.131468	0.042833	-0.0208363	-0.0216259		0.307	0.455225	0.0336369
		CD96	2.10917	0.635436	4.49826	2.10267	1.39269	1.11672	1.02617	-0.0194181	0.180884	2.59581		0.760541	0.958648	1.9271	1.33967	0.579193	0.766465	-1.04908	0.046957	1.99751	0.958447		-1.66926	-2.9954	-0.139762	-0.693787	-2.19277	-2.3893	-4.03788	1.81238	0.0504309	-1.93095		-0.687089	-0.199482	0.486176	-0.180278	0.976075	-0.0321379	-0.13546	-0.0292704	-0.14842	-0.302368		2.1997	1.17231	4.14864
		IL6	0.0926626	-0.0652575	1.239	1.16321	0.226172	1.12184	0.00873368	0.896873	-0.110721	2.83211		0.674039	0.260807	-0.0175443	-2.32933	0.223144	0.808232	-0.0727594	0.046957	0.398933	0.83656		-3.22445	-0.907248	-0.139762	-2.35777	-3.67782	0.416477	-0.131028	0.0190482	-4.23149	0.0633696		-2.36798	-0.109155	-0.139762	-2.39699	-0.0431313	0.491151	0.0595921	-0.0292704	-0.292139	1.05402		0.84797	0.513456	1.49534
		CD74	2.1417	-0.0664499	3.35071	3.34533	3.11574	-0.137398	0.64849	0.545597	0.874031	3.87954		-0.787282	0.683633	1.04881	0.49237	0.955511	-0.00491688	2.2948	0.597985	0.289835	-0.0676586		-2.30795	-0.0628369	-3.0042	-3.40376	0	-0.719534	-1.52046	-3.15561	0.0504309	0.0633696		-0.352102	0.022335	0.360337	0.155976	0	0.0668342	0.0355067	0.102206	-0.14842	1.5655		1.22141	0.533204	3.56105
		CD36	0.612168	0.239497	0.623563	0.382345	2.10593	-1.17379	-0.471568	0.316109	0.974777	0.63103		-1.88675	1.12838	0.307061	1.45974	0.810184	-0.349092	0.499502	1.32968	1.35819	1.01102		-0.804137	-3.54039	-1.70348	-1.23991	1.36252	-0.930062	-2.17788	-1.96061	-2.5164	-0.498226		-1.96371	-0.168082	-0.0322011	-0.0561123	1.38293	0.667217	0.104394	-0.173974	-0.140345	0.407576		-0.28688	1.18424	0.424014
		BATF	0.175508	-0.0986928	-0.0345263	-0.330267	0.728701	1.60214	1.37448	0.0349327	-0.0890093	0.735341		0.266035	-0.420153	-0.200989	-0.0533218	0.0921367	2.5373	0.776646	0.253218	-0.580333	0.696756		-2.81888	-1.4844	-3.26671	-2.10055	-1.16799	-0.0953102	0.0477646	-1.72855	-0.886465	-0.344325		0.961147	0.248844	0.0979931	-0.14888	-1.31641	2.56495	1.45025	-0.320128	0.0463166	0.154618		0.313102	-0.041099	-0.50008
		NFATC1	-0.307886	0.285041	-0.32883	0.784107	0.552003	0.843682	-0.0823879	0.0674804	0.0392854	0.557845		0.179252	0.561659	-0.0185475	0.624899	0.518782	0.149098	-0.235611	0.0100712	0.056004	0.708347		-1.58684	-1.44235	-1.81515	-0.665451	-2.07231	-0.925855	-1.28862	-0.672613	-1.27423	-2.09058		-0.225805	0.152966	-0.175047	0.524994	0.207275	0.232644	-0.0192542	-0.0565287	-0.0992885	-0.0680932		0.244591	0.715748	-0.274334
		TNFSF13	0.471182	0.445885	0.726854	0.758979	0.807751	0.172341	0.371141	-0.235999	0.511601	1.62796		0.222389	0.405873	-0.0129917	-0.45707	-0.0382212	-0.414574	0.252061	-0.0590414	0.480043	0.83656		-1.04713	-2.77676	-3.58421	0.207639	-2.41591	-1.16668	-2.3975	-2.33724	0.163822	1.85367		-0.700723	0.190011	0.0100809	-0.524729	-1.61391	-1.23913	-0.149187	-0.233697	0.18044	-0.047856		-0.529874	0.204695	0.668274
		ICAM3	0.249153	-0.00607938	-0.321559	-0.168728	0.0468107	0.11675	0.229314	-0.06598	-0.0703609	-0.0277492		-0.409518	-0.18283	-0.0216703	-0.518187	-0.119297	-0.177508	0.640566	-0.19605	-0.462611	-0.0618174		-1.38323	-0.524758	-1.20623	-1.12991	-1.55055	-0.714253	-2.71756	-2.0834	-1.42294	-0.648181		-0.0350083	-0.00475541	-0.261042	-0.187759	-0.0839939	-0.0598724	-0.057788	-0.0824095	0.0626147	-0.119375		-0.0387225	-0.0839512	-0.353543
			Log2(Treated/Ctrl)
			-4															4
			-4	-3.5	-3	-2.5	-2	-1.5	-1	-0.5	0	0.5	1	1.5	2	2.5	3	3.5	4
[truncated: 38 more columns]

## Sheet: 5-RANKED BY GSK126 UPREG.
		Supplementary Table S5. Sheet #5. Immune-related gene modulation by epigenetic drugs and by combinatorial treatments. Gene modulation was tested by Nanostring Immune Cancer Panel. In each sheet of this file, genes are shown and ranked according to modulation observed by single treatment of 10 melanoma cell lines with the indicated drug (sheet 1/5: all genes ranked according to observed upregulati…
			TREATMENT WITH SINGLE DRUGS																																												TREATMENT WITH DRUG COMBOS
			GUADECITABINE											GIVINOSTAT											JQ1											GSK126											GUA+GIV
		Gene symbol	GRD43	BNV13	FRN39	CPN20	SLN91	BRM17	VRG100	CST30	GML41	MNT59	x	GRD43	BNV13	FRN39	CPN20	SLN91	BRM17	VRG100	CST30	GML41	MNT59	x	GRD43	BNV13	FRN39	CPN20	SLN91	BRM17	VRG100	CST30	GML41	MNT59	x	GRD43	BNV13	FRN39	CPN20	SLN91	BRM17	VRG100	CST30	GML41	MNT59	x	GRD43	BNV13	FRN39
		ITGA2B	0.637623	1.03719	-0.916794	1.45039	0.734683	1.15153	2.93049	2.72269	0.874031	-0.331742		1.12673	-1.40658	-0.0959893	1.26117	1.79455	1.21155	2.89572	2.72142	2.16412	0.215065		-2.30795	-1.58563	-2.98997	1.64337	0.156698	-0.177983	2.08709	1.96631	2.18663	-1.80915		-0.0161729	0.68407	0.0976619	1.88499	1.4991	1.07416	2.25682	1.67277	2.48203	0.162734		1.34466	0.798809	-0.36168
		CD207	0.126294	1.6864	0.952161	-0.524729	0.254642	0.56536	1.11358	0.387353	0.180884	0.753222		0.599118	0.198851	-0.0175443	-0.45707	0.113329	0.944126	1.59323	0.963615	0.289835	-0.215579		0.175891	1.88858	-0.139762	-0.485508	0	-1.2721	0.144774	-1.59039	0.450416	0.754321		0.11493	2.47148	2.09347	2.04483	0	0.119574	-1.19066	0.608929	-0.14842	0.360872		0.287682	0.457425	0.578078
		LAG3	0.126294	0.133465	-0.123415	0.909972	2.19944	1.20735	4.9363	-1.40571	0.180884	1.34089		0.599118	0.153622	0.266667	-0.176042	2.86106	-0.067957	1.63027	-1.33934	0.289835	1.09705		0.175891	-1.41799	0.693147	-0.892943	1.00063	0.128075	2.16755	-1.36725	0.0504309	-0.629778		0.11493	0.0429562	0.455779	1.00802	2.1883	0.456409	1.44589	-1.41556	-0.14842	1.90155		0.287682	0.181352	-0.091226
		MAGEC2	1.44199	3.636	3.63804	0.996314	0.0850812	1.09253	0.610549	0.0219625	2.89466	1.67965		-0.120047	2.74504	0.675603	0.955818	0.0412524	1.84343	0.335746	0.0137725	0.366099	1.33121		-0.411074	1.17272	-0.139762	0.239611	0.0309821	1.08026	-0.049774	-0.0181795	-0.0285548	0.127817		-0.232066	2.25883	0.486176	0.37811	0.136116	2.26271	0.36915	0.0329972	-0.350388	0.295623		1.20806	4.41075	0.985168
		SELPLG	1.91711	3.33541	2.2428	0.735428	0.673466	0.0573693	-0.0274144	-0.0194181	0.180884	3.68654		0.191891	2.14827	1.22173	0.562037	0.618571	-0.0739458	-0.46136	0.046957	0.289835	0.324383		0.175891	2.61958	0.88601	0.964958	-0.855451	-0.441317	-2.78883	1.40534	0.0504309	1.44747		0.11493	2.87751	0.908631	0.225916	-0.456694	-0.345709	-0.076176	-0.0292704	1.82288	-0.047856		1.54045	2.65535	2.02693
		IL21R	-0.566853	-0.47183	-0.139762	-0.932164	0.141314	-0.00913248	0.0777011	2.23291	0.180884	1.22157		-0.501256	1.60805	-0.0175443	-0.864505	1.86767	0.0531098	-0.69512	3.36131	3.31293	3.75815		-0.517257	-1.641	-0.139762	-0.892943	-0.806476	-0.0953102	-4.26324	0.0190482	0.0504309	0.0633696		-0.578217	0.385519	-0.139762	-0.932164	2.33032	0.119801	0.370417	1.4715	-0.14842	2.03526		0.847298	1.58437	-0.110203
		NOD2	1.37825	1.06113	1.46366	-0.524729	0	-0.00913248	-0.395865	0.764534	0.180884	0.531178		1.00341	3.16797	-0.0175443	-0.45707	0	2.24938	1.45767	0.681025	0.289835	0.83656		-0.517257	0.936814	-0.139762	-0.485508	0	-0.0953102	-3.85376	-3.47697	0.0504309	1.44747		-0.578217	1.6641	2.09347	-0.524729	0	2.13685	0.165863	0.0217233	-0.14842	-0.047856		2.26868	3.32067	-0.110203
		SSX1	3.93233	3.02189	3.03202	5.65234	4.03379	2.67065	2.79664	1.61567	2.12782	5.68583		0.191891	0.198851	-0.0175443	-0.45707	-0.107448	0.308018	-1.32301	-1.33934	0.289835	-0.0676586		0.175891	1.88858	-0.139762	-0.485508	-1.31641	0.126167	-0.262867	-1.36725	0.0504309	0.0633696		0.11493	2.2895	1.583	-0.524729	0.689118	1.2188	0.88878	-1.41556	-0.14842	-0.047856		2.30259	3.82559	3.21818
		GNLY	0.126294	0.076961	0.0596031	0.631438	1.95869	-1.26449	0.00873368	-0.0194181	0.180884	-0.0676586		0.191891	0.198851	-1.89135	-0.549592	1.57485	-1.20225	-0.0727594	0.965081	0.289835	-0.0676586		0.175891	0.0198026	-2.01357	-1.03549	0	-1.35067	-0.131028	1.11766	0.0504309	0.0633696		0.11493	2.47148	-2.01357	-0.33475	0	1.21812	0.0595921	1.21924	-0.14842	1.90225		0.287682	0.0487902	-1.29573
		STAT4	2.69081	0.775121	2.49285	0.47222	-0.144134	-0.00913248	0.946939	1.85389	0.180884	-0.0676586		1.10924	0.612057	-0.0175443	-0.45707	0.556735	0.0531098	0.307445	0.046957	0.697448	-0.0676586		0.175891	0.244029	-0.139762	-0.485508	-0.398776	0.233994	-2.00013	0.0190482	0.0504309	0.0633696		0.11493	1.60137	0.486176	-0.524729	0	2.13685	-1.80951	2.57011	-0.14842	-0.047856		2.89037	2.81472	-0.110203
		CD27	-1.48186	0.076961	1.46366	-0.524729	0	1.37945	0.00873368	-0.0194181	0.180884	-0.0676586		-1.41626	0.198851	0.675603	-0.45707	0	0.0531098	1.79759	0.046957	0.697448	0.324383		-1.43226	1.88858	-0.139762	-0.485508	0	2.49994	-0.131028	0.0190482	0.0504309	1.85367		-1.49323	1.59737	2.27615	-0.524729	0	2.64811	0.0595921	-0.0292704	-0.14842	-0.047856		-1.32047	0.0487902	0.578078
		IL2RB	0.830725	0.565046	2.89855	0.969281	1.00661	2.07146	1.62495	1.90954	2.74694	3.44746		0.366606	0.601589	-0.0175443	-0.298644	-0.402027	1.99779	1.49989	1.68131	0.289835	-0.0676586		-3.62992	-0.742873	-0.139762	-2.62592	-3.26308	-0.0953102	-3.19622	0.426084	0.0504309	0.0633696		-0.827208	-0.240092	2.09347	0.722632	0.331759	1.37487	0.460393	0.596032	-0.14842	-0.047856		1.46192	1.01456	1.67831
		GZMB	0.34427	2.33375	-0.358905	0.424047	0.363663	-0.00913248	-0.581538	-0.0194181	0.874031	3.54522		-0.396832	2.69252	-0.113619	0.204558	0.476847	0.0531098	0.159965	2.06247	3.03338	0.434704		-2.33555	2.24679	0.0928512	0.311688	0.0880158	-0.0953102	-1.78657	0.0190482	2.3979	1.012		-0.523096	2.07124	-0.453838	0.775057	-0.0736614	0.119801	-0.030017	-0.0292704	2.33315	-0.105361		0.127466	2.60325	-0.70175
		HLA-DPB1	-0.111836	-0.0926314	3.18599	0.853692	1.16938	-0.0936115	0.474999	0.416611	-0.121273	0.014252		0.417007	1.07927	1.59012	1.84878	3.32827	0.0610672	1.18389	0.651826	0.620349	2.46715		-0.868323	-0.389438	-0.139762	-2.08627	0	-0.900686	-2.30786	-1.65342	-0.84748	-1.57341		0.358816	-0.0304907	1.4014	0.187948	1.31372	0.222029	0.229138	0.0349876	-0.0776031	0.319303		0.27417	1.0274	2.97686
		CT45A1	2.08805	1.30529	3.51051	3.70269	0.632903	0.733262	2.2131	2.86257	-1.9551	4.10063		-2.00462	-1.40658	-0.935573	3.06571	-0.232782	0.411648	0.363531	2.4897	-1.44093	0.667313		-0.634327	-0.673266	1.8856	3.40808	-0.311097	0.755357	0.991769	1.48611	-0.0333996	0.929706		-2.08158	0.461433	1.35812	2.89201	0.123586	0.46388	-0.255667	1.22019	-0.567008	0.33452		2.83162	2.197	3.25836
		IL1R2	1.7346	-1.01831	0.548373	0.0630581	1.5063	-0.00913248	1.71743	1.30364	0.180884	0.531178		0.191891	-0.896423	-0.0175443	0.638422	0.113329	0.0531098	2.45146	2.46753	0.289835	-0.0676586		0.175891	1.06229	-0.139762	-0.485508	0	0.741937	1.54794	0.0190482	0.0504309	0.0633696		0.11493	-0.0100841	1.73665	-0.524729	0	0.525266	2.25682	-0.320258	0.216223	-0.047856		0.287682	1.92807	-0.110203
		FOXJ1	1.51188	1.86872	0.176967	2.01135	2.2193	1.37945	0.686879	-0.0194181	0.471682	0.396075		0.752262	0.198851	0.30489	2.10428	-0.806476	0.0531098	1.54377	0.046957	-1.21232	-1.45395		-0.517257	1.5217	-2.01357	-0.485508	-0.806476	-0.0953102	-1.98997	0.0190482	0.248538	0.467372		-0.578217	1.77834	-1.38763	1.82187	-0.806476	0.119801	-0.533438	1.4715	0.656993	1.40252		1.60944	0.457425	-1.98401
		AMBP	-1.6644	-0.370468	1.46366	0.0630581	-0.806476	-0.00913248	-0.0733882	1.68711	-0.178724	1.9161		-2.29195	-2.19449	-0.0175443	-0.45707	-0.806476	0.0531098	1.09561	1.75254	0.293857	1.423		-2.30795	-0.0249666	-0.139762	-0.485508	-0.806476	-0.0953102	-1.15324	0.0190482	0.844398	1.67105		-0.116113	0.426848	0.889857	-0.524729	-0.00447428	0.119801	-0.45477	1.67277	-0.0304902	1.90225		-1.79069	-0.635482	-0.110203
		IL12B	0.126294	0.770108	2.62656	-0.524729	0	1.37945	0.417093	-0.0194181	0.180884	-0.0676586		0.191891	0.198851	-0.0175443	-0.45707	0.955511	2.99664	-0.0727594	0.046957	0.289835	0.324383		0.175891	0.0198026	-0.139762	-0.485508	0	1.69811	-0.131028	0.0190482	0.0504309	0.0633696		0.11493	1.77834	-0.139762	-0.524729	0	2.72488	0.0595921	-0.0292704	-0.14842	-0.047856		0.287682	0.0487902	-0.110203
		AMICA1	-1.48186	-0.369807	0.416736	-0.524729	1.16399	1.12579	2.05563	-1.86769	0.428354	-0.85681		-1.41626	-2.1904	0.0920875	-0.45707	1.01974	0.743281	0.443931	-0.193489	0.294549	0.0923843		1.05264	-0.0013708	-1.05848	1.819	0.535005	0.671751	1.60117	-1.74242	0.592715	-3.15588		-1.49323	0.0358783	0.152861	2.04483	0.613582	1.29063	1.45175	-0.725552	0.193529	0.18661		-1.32047	0.243573	0.576621
		BATF	0.175508	-0.0986928	-0.0345263	-0.330267	0.728701	1.60214	1.37448	0.0349327	-0.0890093	0.735341		0.266035	-0.420153	-0.200989	-0.0533218	0.0921367	2.5373	0.776646	0.253218	-0.580333	0.696756		-2.81888	-1.4844	-3.26671	-2.10055	-1.16799	-0.0953102	0.0477646	-1.72855	-0.886465	-0.344325		0.961147	0.248844	0.0979931	-0.14888	-1.31641	2.56495	1.45025	-0.320128	0.0463166	0.154618		0.313102	-0.041099	-0.50008
		MAGEA1	1.60867	-1.01831	1.46366	0.758979	1.29974	-0.00913248	0.00873368	2.8439	0.180884	3.72828		0.724735	-0.896423	-0.0175443	-0.45707	1.15558	0.0531098	-0.0727594	3.20415	0.289835	-0.0676586		-1.43226	-0.670006	-0.139762	-0.485508	0.402669	-0.0953102	2.24108	4.04541	1.55086	0.0633696		-1.49323	1.08853	1.17665	-0.524729	0.555059	0.119801	0.0595921	2.88502	-0.14842	-0.047856		2.06375	-1.04648	-0.110203
		KIT	-0.103919	-0.216675	0.124452	-0.268924	2.6393	0.528798	-1.06946	0.755279	0.147571	-0.688022		0.0501053	-0.290738	-0.074165	0.579558	1.41188	-0.103635	0.175035	0.202417	0.0788988	0.141054		-0.329285	-1.03379	-0.649939	-1.00389	1.39213	2.29635	-1.18569	2.14044	-0.666085	0.0379636		0.478181	-0.0619325	-0.210574	0.671159	2.10422	-0.730091	0.281977	1.0081	0.0578651	0.0522827		0.0344069	-0.356707	0.0832616
		FOS	0.334414	0.24666	-0.103864	0.739975	0.552	0.196225	0.0241402	0.0178317	-0.122465	-0.157168		0.583165	0.333486	-0.0670078	1.04905	0.515379	-0.0343712	0.0466715	-0.141778	0.276928	-0.0281195		-0.502453	0.0545172	-0.332222	0.893339	0.592545	-0.461992	-0.745745	-0.0569667	-0.436727	0.128462		0.51031	0.0345618	0.200492	1.02209	0.869043	0.357619	0.318475	0.0175445	0.0393825	0.128505		0.875697	-0.160212	0.234725
		CCR4	0.213417	0.076961	0.391304	-1.4422	0	-0.734656	2.81604	-0.0194181	0.180884	-0.0676586		0.469639	0.198851	-1.27155	0.414096	0	0.018509	1.94089	0.046957	0.289835	-0.0676586		-0.611984	0.0198026	-1.39377	-0.014286	0	-1.72585	-0.131028	0.0190482	0.0504309	0.0633696		-2.28238	2.2895	0.839469	-1.4422	0	-0.158004	2.89329	0.372889	-0.14842	1.05402		-0.237828	1.55604	-1.36421
		CD274	-0.311699	-0.411406	-0.00182815	0.0645681	0.699821	3.12796	1.1866	0.325665	-0.735407	-0.855117		0.467063	0.207474	-1.57797	0.191035	2.64668	3.09681	2.38608	1.06781	3.02696	0.988974		-2.34098	-0.208054	-0.603248	-1.40059	0.954824	3.50228	-0.105143	0.45635	-0.86586	-1.72839		-0.0301478	0.0821963	-0.0650866	-0.0988643	1.7296	2.64811	0.862006	0.173093	-0.193417	-1.83962		0.312264	0.217735	-0.0650866
		C1S	-0.0125767	-0.0678541	3.89695	0.162307	0.0334338	0.957418	-0.0604955	0.311079	0.385078	1.02999		-0.613403	0.526835	1.59012	-0.541209	-0.0976385	-2.20105	-0.273987	0.234058	1.07181	-0.493539		-1.92334	-1.38184	-0.139762	-0.681987	-2.0215	-2.34947	-3.44118	-2.38812	-2.70776	-0.226536		-0.189714	-0.0560456	3.22477	-0.58979	0.0769657	0.671444	0.0163626	0.0533755	-0.118643	0.178539		-0.473911	0.45215	3.91133
		EGR1	0.831517	0.587699	0.0601508	0.0645263	0.260992	0.261381	0.35215	0.935232	0.298292	-0.0936292		1.15415	0.501688	0.231978	0.930629	0.424605	0.392431	1.10055	0.786926	1.00746	-0.119871		-0.159742	2.00996	0.171968	0.724158	0.357707	-0.13221	1.76843	1.75896	0.130285	0.145255		0.502743	0.481146	0.288675	0.327884	0.642575	0.559716	0.186419	0.215538	-0.135033	0.173888		1.53944	0.0173006	0.518416
		C8B	-0.39936	1.69141	0.464649	-0.932164	-0.552199	0.826155	2.26414	-0.712565	0.180884	-0.307385		-0.223216	1.71158	0.505739	0.741187	-0.558252	-0.722873	1.1773	-0.64619	0.289835	0.07206		-0.349328	2.19106	0.819056	2.10471	-0.394606	0.393775	1.68217	0.937224	0.0504309	0.443743		-0.531153	2.13205	0.314684	0.538012	0.133593	0.119486	0.0595921	1.28918	-0.14842	-0.673418		-0.930684	1.7161	0.496843
		IL18R1	0.126294	1.46326	-0.139762	0.47222	0	0.819688	2.02769	1.23334	-0.236988	0.987693		0.191891	1.58924	-0.0175443	0.638422	0	1.42363	-0.0727594	0.046957	0.335681	0.193225		0.175891	0.0198026	-0.139762	-0.485508	0	-1.49308	-0.131028	0.0190482	-2.35729	-0.834856		0.11493	1.93297	1.4014	-0.524729	0	0.640246	0.0595921	-0.0292704	-0.20206	-0.19866		0.287682	0.457425	-0.110203
		RORC	2.11419	1.78672	3.28775	4.01633	1.67081	2.19013	1.71743	1.05897	0.180884	4.97815		-0.856534	2.40518	-0.0175443	0.231393	0.136074	0.0531098	4.51557	0.771154	0.289835	-0.0676586		-2.12605	1.03284	-0.139762	-0.485508	-1.73246	-0.0953102	0.701881	-1.36725	1.91844	1.85367		-2.18701	2.13205	1.583	-0.524729	0.0537287	0.119801	0.0595921	0.027269	-0.14842	2.03526		2.10462	2.22693	3.35158
		PPARG	-0.662711	0.0306651	0.0476413	2.85633	0.254642	0.516703	0.133195	-0.316692	0.180884	0.233733		0.536272	-0.390757	0.116733	1.43433	0	0.222952	0.277192	0.436355	0.289835	-0.0701885		-2.22142	-2.97142	-3.36012	-0.892943	0	-1.60273	-0.133045	-4.07482	0.0504309	-1.90797		0.460115	0.0403598	0.111121	1.41444	0.398776	0.0345553	0.0433587	0.184137	-0.14842	0.524977		0.958199	-0.0208077	0.187454
		GATA3	-1.48186	0.076961	-0.139762	-0.524729	0	0.684015	2.36383	-0.0194181	0.180884	-0.0676586		-1.41626	0.198851	-0.0175443	-0.45707	0	0.0531098	1.63027	0.046957	0.289835	-0.0676586		-1.43226	0.0198026	-0.139762	-0.485508	0	-0.0953102	0.987387	0.0190482	0.0504309	0.0633696		-1.49323	0	-0.139762	-0.524729	1.31372	2.37364	1.66903	-0.0292704	-0.14842	-0.047856		-1.32047	0.0487902	1.27123
		ABCB1	0.46289	-0.141132	2.04422	0.370528	0.954478	-0.130222	0.135348	0.297642	-0.123831	1.34974		1.89827	0.836148	0.979614	1.3573	1.32041	-0.0650427	1.32482	0.924697	1.20245	1.11253		-0.557309	1.45977	1.35654	0.372003	-0.398776	1.31985	-0.136325	0.729864	0.445963	0.983547		0.282859	0.273069	0.558525	0.134213	-0.398776	1.06419	0.28483	0.373296	-0.116904	0.515084		1.86107	0.851702	1.84634
		CCL18	0.635051	0.400253	0.209653	0.331851	0	-0.00913248	0.00873368	-0.0194181	0.952956	0.428383		0.59904	0.0209681	-1.27155	2.43309	0	0.0531098	-0.0727594	0.046957	1.38772	0.619032		-0.728434	-2.25878	-1.39377	-0.271541	0	-0.0953102	-0.131028	0.0190482	0.32207	-1.58954		0.386521	0.161463	1.02215	-0.0364132	0	0.119801	0.0595921	0.372889	0.450191	0.410204		0.0969929	0.3008	-1.36421
		TNFRSF13C	1.5538	0.812817	-0.468037	0.120221	0.240917	0.585231	1.36145	0.0282768	0.197504	-0.0585103		0.274223	0.0405128	0.0151806	-0.327791	-0.0363804	0.376762	1.12691	-0.35287	-0.951686	-0.0609896		-1.6148	-0.985477	-0.532251	-0.638244	-0.198669	0.366086	0.186941	1.01313	-1.02344	-0.604666		0.0305448	0.51768	0.189952	0.280475	0.339192	0.45646	1.24533	0.334707	-0.473749	-0.0871175		1.811	0.423589	-0.27062
		CXCL2	0.819819	-0.00170595	1.41514	1.69105	0.418912	1.11882	0.601865	2.23291	-0.00151894	0.288016		0.660698	0.522713	0.0805479	1.04745	-0.245016	0.800556	0.761681	0.046957	0.910069	-0.0581533		-1.7691	2.60654	1.01522	2.02197	0.0309843	2.29879	0.195523	1.11766	-0.302776	1.69249		0.0433486	-0.003865	0.452031	0.844797	0.374002	0.137499	0.769919	-0.0292704	0.109371	0.102777		0.969653	0.972983	1.15679
		IRF8	-1.8187	1.46326	0.985874	-0.344377	0.767255	-0.00913248	0.00873368	1.23334	0.180884	-1.6771		0.262858	1.58924	-1.52452	-0.864505	-0.139762	0.0531098	-0.0727594	0.046957	0.289835	0.834939		-1.7691	2.15756	-0.548121	0.900417	0.35634	-0.0953102	-0.131028	0.712195	0.0504309	0.531178		0.522671	2.47148	-1.64673	-0.932164	0.21845	1.62567	0.0595921	-0.0292704	-0.14842	0.649205		-1.25185	2.79362	0.458619
		IL13	-2.07022	0.076961	1.64357	0.164944	1.24022	1.19667	2.26414	-0.712565	1.31219	0.172932		-2.00462	0.198851	0.672094	0.178058	-0.398776	-0.352355	-0.0727594	0.607883	1.90354	0.180763		-2.02062	1.26976	0.040822	-0.655268	-0.250356	1.94678	1.79904	-0.674099	1.5419	0.244228		-2.08158	2.1838	0.818617	0.380669	1.50184	-0.285664	2.25682	-0.320258	-0.0238296	-1.65729		-1.90883	0.457425	-1.02823
		SPINK5	1.7346	-1.01831	2.33846	0.017183	1.75786	-0.00913248	1.71743	-2.32104	2.26212	2.66995		0.191891	0.899427	1.08107	-0.756458	0	0.0531098	0.843531	-2.25467	1.20999	0.324383		2.1218	0.79331	0.553385	-3.55397	0	2.42882	-0.131028	-0.896281	2.84981	0.0633696		0.11493	1.08853	1.4014	-0.553924	0	1.03931	0.0595921	-0.194913	-0.14842	-0.047856		0.287682	-1.04648	-0.110203
		LAMP3	1.91758	-0.0298745	0.249429	3.08565	2.60491	2.36848	3.32686	-0.200088	0.180884	0.848132		0.416092	0.601094	0.169256	2.17864	0	1.9047	1.79759	0.988055	0.289835	1.28914		-0.517257	-0.151318	-1.6006	-0.485508	0	3.34289	2.43546	-0.217692	0.0504309	0.179201		-0.578217	0.070725	0.458385	1.12777	0	1.21693	0.0595921	-0.0474645	-0.14842	0.584667		1.94591	0.455118	-0.0934153
		LTA	-0.160947	-0.611174	0.464649	0.0229072	-0.599056	-0.667292	2.95065	1.48466	0.180884	1.31237		-0.0398198	-0.774237	-1.89135	-0.258582	-2.10535	0.337144	1.92536	0.046957	1.99751	-1.24288		-0.228505	-0.0423412	0.182544	-0.591995	0.661595	-0.33701	-1.40731	2.72836	1.55086	0.621104		0.37359	0.397055	-0.290802	-0.366063	-0.456694	0.0427275	0.555263	2.49289	0.216223	-0.332275		-0.692078	0.504272	-1.29573
		LYN	0.0658937	0.111241	-0.448136	-0.0882528	2.10593	0.379787	0.0492869	0.0339288	0.0117082	-0.045435		0.0849653	0.0686281	-0.677841	-0.202258	1.74716	0.299074	0.25614	0.228313	-0.0170206	0.245317		-3.34972	0.211669	-2.7447	-0.270041	-0.398776	0.263104	-0.335911	-0.711616	-0.236738	-0.0173649		0.215264	0.110242	0.405037	-0.157156	1.50184	0.383028	-0.0116243	0.011438	-0.00624605	0.154419		0.146303	0.371285	-0.080257
		CD3D	1.7346	1.6864	0.543802	-0.524729	0	-0.00913248	0.844671	-0.0194181	0.180884	1.62796		0.191891	0.198851	-0.425904	-0.45707	0.620576	0.0531098	0.860869	0.046957	0.289835	-0.0676586		0.175891	0.425268	-0.548121	-0.485508	0	-0.0953102	-2.73521	0.0190482	0.0504309	1.15905		0.11493	1.37372	-0.548121	0.722304	0	0.119801	-0.085406	-0.0292704	-0.14842	1.05402		0.287682	0.0487902	-0.518563
		SPP1	0.647235	0.524307	-0.131674	1.53822	0.903993	0.143279	-0.455695	0.0779705	1.64084	0.961471		2.01864	2.061	0.150986	2.95358	0.743155	-0.19508	0.054179	0.947612	3.23615	1.38132		0.0841792	0.24049	0.24118	3.00143	0.0181977	-1.81198	-1.71617	-0.751924	0.170504	0.398669		0.110843	0.175808	0.0958384	0.431989	0.245903	0.846346	-0.0233689	0.100183	0.162062	0.344311		2.16123	2.06523	-0.0420475
		MS4A2	-1.6644	-0.729515	-1.84688	-0.445253	-1.10274	-1.71718	0.0174524	-0.0194181	1.56898	-0.855117		-0.681451	-1.99392	0.353674	-1.37454	-0.863581	-1.65494	-0.985535	0.046957	2.64397	-1.45395		-1.6148	-0.671071	-1.15373	0.796378	-2.27213	-0.377844	0.482252	0.0190482	2.48921	-1.32292		-1.67576	0.359016	0.281353	-0.888317	-0.00413224	0.76543	-0.853184	1.98233	2.15915	0.360872		-1.50301	-0.636733	-1.81732
		CCL20	1.00988	-0.0923506	1.69007	2.52074	2.45101	2.39187	1.48233	2.23291	0.341223	5.21641		0.798542	0.113117	-0.426343	0.173693	0	1.30861	0.251408	0.965081	0.976512	1.93382		-1.93008	0.507182	-2.49321	-2.37452	2.18942	3.27583	-2.47906	0.0190482	-0.990962	3.55801		-0.645737	0.0686244	-0.364974	0.0662666	0	0.335331	-0.496676	2.10671	0.0695508	1.34333		1.24961	1.29447	0.864736
		IL15	0.358347	0.358089	0.0203302	0.840399	0.689532	1.37945	-0.323325	1.30364	2.26212	-0.783298		0.256878	0.448367	-0.580729	1.05428	0.499838	2.5373	0.789357	0.271934	3.86218	0.215065		0.132275	0.244646	-0.568776	-1.36691	-0.385056	2.42882	-0.776497	-0.674099	3.11466	0.440292		0.296015	0.158447	-0.0426828	0.029337	-0.171657	1.62567	-0.00528207	-0.722418	1.82288	-0.530413		0.351501	0.715945	0.469029
		IL5	0.126294	0.076961	-0.139762	-0.524729	0.254642	-0.00913248	0.00873368	-0.0194181	0.180884	-0.0676586		0.191891	0.198851	-0.0175443	0.924541	1.95445	0.0531098	1.1773	0.046957	0.289835	-0.0676586		0.175891	0.0198026	-0.139762	0.616304	0	-0.0953102	-0.131028	0.0190482	0.0504309	0.0633696		0.11493	2.62612	-0.139762	-0.524729	0.398776	0.119801	0.0595921	-0.0292704	-0.14842	-0.047856		0.287682	0.0487902	-0.110203
		CSF3R	2.20503	0.076961	2.62656	-0.524729	1.16938	1.37945	0.0158733	-0.0194181	0.180884	-0.0676586		0.191891	0.198851	-0.0175443	-0.45707	0	0.0531098	2.56125	0.046957	0.289835	-0.0676586		0.175891	0.0198026	-0.139762	-0.485508	0	-0.0953102	-1.83258	0.0190482	0.0504309	0.0633696		0.11493	1.77834	-0.139762	-0.524729	0	0.119801	1.30291	-0.0292704	-0.14842	-0.047856		0.287682	1.92425	1.83154
			Log2(Treated/Ctrl)
			-4															4
			-4	-3.5	-3	-2.5	-2	-1.5	-1	-0.5	0	0.5	1	1.5	2	2.5	3	3.5	4
[truncated: 38 more columns]
