# Supplementary material for: Landscape of immune-related signatures induced by targeting of different epigenetic regulators in melanoma: implications for immunotherapy
Source: J Exp Clin Cancer Res. 2022 Nov 17;41:325. doi: 10.1186/s13046-022-02529-5 (PMC9670381; doi:10.1186/s13046-022-02529-5)
Supplement: Supplementary file 9 — Additional file 9 Supplementary Table S7. Prognostic significance of genes in the guadecitabine and JQ1 immune-related signatures in the Cancer Genome Atlas (TCGA) melanoma dataset. [file 13046_2022_2529_MOESM9_ESM.xlsx]

## Sheet: Foglio1
	Supplementary Table S7. Prognostic significance of genes in the guadecitabine and JQ1 immune-related signatures in the Cancer Genome Atlas (TCGA) melanoma dataset. Results of the Cox proportional hazards model were obtained through the outcome module of the TIMER2.0 web server (available at http://timer.comp-genomics.org). Negative Z-score values (coded in blue) indicate decreased risk. Positive …
		Immune-related signature of guadecitabine																												Immune-related signature of JQ1
		Cancer testis	CT45A1	CTAG1B	CTCFL	DDX43	MAGEA1	MAGEB2	MAGEC1	MAGEC2	PASD1	SSX1	SSX4																	Cancer testis	CT45A1	BAGE	PNMA1	PBK	CTCFL
		SKCM (N=471)		-2.211			-2.397	-2.688				-2.186																		SKCM (N=471)
		SKCM-Metastasis (N=368)					-2.271	-2.71				-2.245																		SKCM-Metastasis (N=368)
		SKCM-Primary (N=103)																												SKCM-Primary (N=103)
		HLA Class I/II and APM	CD74	HLA-DMB	HLA-DPA1																									HLA Class I/II and APM	CD1C	CD1D	TAPBP	HLA-DRA	NLRC5	HLA-DMA	PSMB9	HLA-DPA1	PSMB10	CD74	PSMB8	CTSS	TAP2	HLA-B	MR1	HLA-DRB4	TAP1
		SKCM (N=471)	-5.016	-5.035	-5.005																									SKCM (N=471)	-1.963	-4.565	-3.814	-5.121	-5.107	-5.023	-5.51	-5.005	-3.192	-5.016	-4.802	-4.084	-2.677	-5.048			-4.223
		SKCM-Metastasis (N=368)	-4.521	-4.453	-4.407																									SKCM-Metastasis (N=368)		-3.898	-3.318	-4.636	-4.633	-4.61	-4.898	-4.407	-2.982	-4.521	-4.69	-3.721	-2.365	-4.538			-3.94
		SKCM-Primary (N=103)	-2.19																											SKCM-Primary (N=103)										-2.19
		Type I-II-III IFN system	IFI27	IFITM1	IFITM2	IFNA7	ISG20																							Type I-II-III IFN system	IFITM1	MX1	OAS3	IFITM2	IFIT1	IFI27	ISG20	ISG15	IFIH1	IFI16	IFIT2
		SKCM (N=471)	-3.55	-5.4	-3.753		-2.963																							SKCM (N=471)	-5.4	-2.44	-2.177	-3.753	-3.452	-3.55	-2.963	-3.231	-5.425	-2.089	-4.763
		SKCM-Metastasis (N=368)	-4	-5.522	-3.793		-1.982																							SKCM-Metastasis (N=368)	-5.522	-2.478	-2.065	-3.793	-3.496	-4	-1.982	-3.148	-5.036		-4.697
		SKCM-Primary (N=103)					-2.512																							SKCM-Primary (N=103)
		Chemokines and receptors	CCL2	CCL20	CCR1	CXCL11	CXCL14	CXCL2	CXCL5	CXCR4	CXCR6																			Chemokines and receptors	CXCL3	CXCL2	CX3CR1	CCR2	CXCL3	CXCL13	XCR1	CXCL9	CXCL16	CCR1	CCL2	CCL17
		SKCM (N=471)	-3.797		-4.656	-5.601				-2.866	-5.077																			SKCM (N=471)				-4.568		-5.002	-2.124	-5.381	-3.65	-4.656	-3.797
		SKCM-Metastasis (N=368)	-3.548		-3.969	-5.242		-2.009			-4.666																			SKCM-Metastasis (N=368)		-2.009		-3.996		-4.475		-4.689	-3.524	-3.969	-3.548
		SKCM-Primary (N=103)																												SKCM-Primary (N=103)
		Cytokines, receptors and signaling	CSF2	IL15RA	IL1A	IL22RA2	IL23A	IL32	IL4R	IL8	LIF	STAT4	IL10	IL11	IL13RA2	IL17B	IL17RB	IL18	IL1B	IL24	IL2RB	IL2RG	IL18R1	IL1R1	IL1R2	IL22RA1	IL6	IRAK2		Cytokines, receptors and signaling	IL8	IL17A	IL16	FLT3LG	IL12A	LIF	IL7	CSF1	IL12RB2	IL6	SIGIRR	JAK3	IL21R	IL1R1	IL24	IRAK1	OSM	IL4R	STAT6
		SKCM (N=471)	-2.167	-4.838			-2.399	-4.014	-2.029		-4.331	-4.993	-3.306				-2.381	-4.032			-4.228	-4.475	-3.101	-2.478	-2.069			-4.052		SKCM (N=471)				-4.792	-3.065	-4.331	-2.744	-4.722				-3.579	-5.033	-2.478				-2.029
		SKCM-Metastasis (N=368)	-2.503	-4.332			-2.236	-3.486	-2.319		-3.698	-4.754	-2.685				-2.097	-4.232	-2.061		-3.635	-3.818	-2.82	-2.728	-2.44			-3.842		SKCM-Metastasis (N=368)				-4.135	-2.575	-3.698	-2.242	-4.008				-3.032	-4.354	-2.728				-2.319
		SKCM-Primary (N=103)																				-2.176								SKCM-Primary (N=103)
		TNF superfamily	CD70	TNF	TNFRSF10C	TNFRSF18	TNFRSF1B	TNFSF10	TNFSF11	TNFSF13	TNFSF15	TNFSF4																		TNF superfamily	TNFRSF17	TNFRSF12A	TNFRSF8	TNFSF12	TNFRSF10C	TNFSF13	TNFSF10	TNFRSF14	TNFSF15	TNFSF13B	TNFAIP3	LTBR	TNFRSF11A	TRAF3	TNFSF11	TNFRSF13C
		SKCM (N=471)	-2.688	-3.456		-4.412	-4.28	-4.104		-2.8		-3.829																		SKCM (N=471)	-4.119		-3.34			-2.8	-4.104			-4.848
		SKCM-Metastasis (N=368)	-2.595	-3.069		-4.087	-3.572	-4.311		-2.781		-3.556																		SKCM-Metastasis (N=368)	-3.712		-2.827			-2.781	-4.311			-4.181			-2.185
		SKCM-Primary (N=103)																												SKCM-Primary (N=103)													2.169
		POS-NEG costimulation	CTLA4	HAVCR2	ICOSLG	LAG3	TIGIT																							POS-NEG costimulation	HAVCR2	PDCD1LG2	CD200	CD40	CD80	CD274	TIGIT
		SKCM (N=471)	-3.97	-4.729	-3.427	-5.338	-5.21																							SKCM (N=471)	-4.729	-4.4	-2.929	-4.752	-5.231	-4.818	-5.21
		SKCM-Metastasis (N=368)	-3.158	-3.92	-3.016	-4.776	-4.519																							SKCM-Metastasis (N=368)	-3.92	-4.113	-2.715	-4.233	-4.754	-4.606	-4.519
		SKCM-Primary (N=103)																												SKCM-Primary (N=103)
		Adhesion	EPCAM	ICAM2	ITGA2B	ITGAX	ITGB2	ITGB3	ITGB4	PECAM1	SELPLG	THBS1																		Adhesion	CLEC5A	ITGB3	ALCAM	ITGA6	CD97	ITGAX	THY1	EPCAM	ICAM3	CDH1	CEACAM1
		SKCM (N=471)		-2.895		-2.633	-4.417	-2.893		-2.632	-4.177																			SKCM (N=471)	-2.348	-2.893		-3.432	-4.138	-2.633			-3.164
		SKCM-Metastasis (N=368)		-2.484			-3.608	-2.898	-2.002	-2.539	-3.403																			SKCM-Metastasis (N=368)	-2.219	-2.898		-3.14	-3.375				-2.475
		SKCM-Primary (N=103)				-2.193					-2.114																			SKCM-Primary (N=103)
		Complement system	C6	C8G	CFB	CFI	MASP1	MBL2	SERPING1																					Complement system	C8B	C1R	C1S	SERPING1	CFD	C2	CFI	CD55	CFB
		SKCM (N=471)			-4.764	-2.898			-4.502																					SKCM (N=471)		-3.049	-2.925	-4.502		-3.695	-2.898	-2.112	-4.764
		SKCM-Metastasis (N=368)			-4.658	-2.871			-4.188																					SKCM-Metastasis (N=368)		-3.008	-2.925	-4.188		-3.745	-2.871		-4.658
		SKCM-Primary (N=103)																												SKCM-Primary (N=103)
		TLR system	TLR2	TLR4	TLR9																									TLR system	TLR10	TLR8	TLR9	TLR5	TLR3	TLR1	TLR6	LY96	MYD88	TLR4	TICAM2
		SKCM (N=471)	-4.574	-3.983	-3.055																									SKCM (N=471)	-2.463	-4.481	-3.055		-3.231	-4.051	-2.628	-2.43		-3.983	-3.718
		SKCM-Metastasis (N=368)	-4.344	-3.433	-2.515																									SKCM-Metastasis (N=368)		-3.894	-2.515		-3.097	-3.486		-2.615	-2.029	-3.433	-3.421
		SKCM-Primary (N=103)																												SKCM-Primary (N=103)
		Intracellular signaling and RTKs	AXL	INPP5D	LCK	PIK3CG	SERPINB2	SH2D1B	SOCS1	TXK	ZAP70																			Intracellular signaling and RTKs	SOCS1	HCK	MERTK	INPP5D	BTK	MAPK3	MAP3K5	SH2D1B	ITK	MAPK11	PIK3CD	AXL	LCK	MAP3K1
		SKCM (N=471)	-3.263	-4.014	-4.47	-3.374		-3.187	-4.137	-2.337	-3.759																			SKCM (N=471)	-4.137	-3.934		-4.014	-3.27		-3.08	-3.187	-4.011			-3.263	-4.47
		SKCM-Metastasis (N=368)	-2.604	-3.321	-3.789	-2.679		-2.811	-3.601		-3.399																			SKCM-Metastasis (N=368)	-3.601	-3.352		-3.321	-2.65		-2.97	-2.811	-3.301			-2.604	-3.789
		SKCM-Primary (N=103)																												SKCM-Primary (N=103)
		Transcriptional regulation	EGR2	FOXJ1	IRF7	MNX1	PAX5	POU2F2	RORC																					Transcriptional regulation	MAF	EGR2	AIRE	IRF7	IRF4	PPARG	NFATC4	BATF	NFATC1	EOMES	TFEB	NFATC2	CEBPB	TP53	CREBBP	ATF1	PAX5	FOXP3
		SKCM (N=471)	-2.931		-3.305	2.433		-3.144	-2.253																					SKCM (N=471)		-2.931		-3.305			2.463			-2.153		-2.025	-3.201			-2.288		-3.088
		SKCM-Metastasis (N=368)	-2.245		-3.311	2.155		-2.507	-2.056																					SKCM-Metastasis (N=368)		-2.245		-3.311			2.35					-2.078	-2.85			-1.987		-2.708
		SKCM-Primary (N=103)																												SKCM-Primary (N=103)
		Inflammation regulation	ADORA2A	ANXA1	CAMP	F2RL1	MEFV	NLRP3	NOD2	PTGS2	S100A7	SAA1	SPINK5	TXNIP																Inflammation regulation	TXNIP	S100B	S100A7	SPINK7	IKBKE	PYCARD	CAMP	APOE	LRP1	ANP32B	ANXA1
		SKCM (N=471)	-4.584	-2.775			-2.19	-2.721	-4.046		4.584		3.646																	SKCM (N=471)		-2.556	4.584	4.124	-1.964						-2.775
		SKCM-Metastasis (N=368)	-3.91	-3.242			-2.677	-2.115	-4.862		2.645																			SKCM-Metastasis (N=368)		-2.321	2.645	2.276	-2.095						-3.242
		SKCM-Primary (N=103)																												SKCM-Primary (N=103)
		cell survival and apoptosis regulation	ATM	BCL6	CLU																									cell survival and apoptosis regulation	ATM	ATG12	CDKN1A	BID	BCL2L1	CASP8	BIRC5	FAS	CASP1
		SKCM (N=471)	-2.389	-4.294																										SKCM (N=471)	-2.389	-2.029				-3.945	2.231	-3.978
		SKCM-Metastasis (N=368)	-2.307	-3.938																										SKCM-Metastasis (N=368)	-2.307					-3.76	2.344	-3.882
		SKCM-Primary (N=103)																												SKCM-Primary (N=103)				2.318	-2.128
		T/NK receptors, markers and cytolytic factors	CD244	CD38	CD4	CD96	CTSW	DPP4	GZMM	KLRC2	LCP1	PRF1	SPN																	T/NK receptors, markers and cytolytic factors	ENTPD1	CD8B	CD244	CD4	PTGDR2	DPP4	CD96	KLRK1	KLRC2
		SKCM (N=471)	-3.514	-5.296	-4.19	-4.494	-5.045		-2.633	-3.913	-4.277	-4.905	-3.873																	SKCM (N=471)		-4.877	-3.514	-4.19			-4.494	-5.69	-3.913
		SKCM-Metastasis (N=368)	-3.147	-4.841	-3.506	-3.98	-4.418		-2.404	-3.638	-3.449	-4.134	-3.148																	SKCM-Metastasis (N=368)		-4.273	-3.147	-3.506			-3.98	-5.156	-3.638
		SKCM-Primary (N=103)					-2.317					-2.078																		SKCM-Primary (N=103)
		Immune cells lineage / function / differentiation markers	BST2	CD22	CD34	CD5	CD79B	FCGR3A	LY9	MS4A2	PTPRC	SH2D1A	SLAMF1	SLAMF6	SLAMF7															Immune cells lineage / function / differentiation markers	BST2	SLAMF7	FCER1G	CD36	LTF	ADA	FCGR2A	BST1	RAG1	CD22	LILRB2	MME	FCER2	CD83	PLA2G6	MS4A2	FCER1A
		SKCM (N=471)	-4.389			-3.904		-5.006	-3.969		-5.051	-5.027	-3.664	-4.808	-3.886															SKCM (N=471)	-4.389	-3.886	-4.208				-5.661				-4.989
		SKCM-Metastasis (N=368)	-4.199			-3.262		-4.389	-3.429		-4.338	-4.5	-3.291	-4.167	-3.176															SKCM-Metastasis (N=368)	-4.199	-3.176	-3.753				-5.196	-2.397			-4.418	2.419
		SKCM-Primary (N=103)																												SKCM-Primary (N=103)				2.02
		Myeloid cell function and DC markers	CD14	CD207	CHIT1	MST1R	NRP1	SLC11A1	THBD	TREM2																				Myeloid cell function and DC markers	CHIT1	NRP1	TREM2
		SKCM (N=471)	-4.03							-2.206																				SKCM (N=471)			-2.206
		SKCM-Metastasis (N=368)	-3.637																											SKCM-Metastasis (N=368)
		SKCM-Primary (N=103)																												SKCM-Primary (N=103)
		Not classified	DMBT1	FRP2	FUT7	HSD11B1	LAMP3	LCN2	LRRN3	MUC1	PLAU	PLAUR	PMCH	SMPD3	TPSAB1															Not classified	FPR2	NEFL	ABCB1	LAMP2	MUC1	F12	CTSH	CTSG	CTSL	SYT17	TPSAB1	PLAUR	DMBT1
		SKCM (N=471)		-3.655	-2.817	-4.291	-4.171						-2.973																	SKCM (N=471)	-3.655		-4.779			2.573				-1.97
		SKCM-Metastasis (N=368)		-3.322	-2.46	-3.75	-3.963						-2.572	-1.972																SKCM-Metastasis (N=368)	-3.322		-4.175			1.961
		SKCM-Primary (N=103)												1.975																SKCM-Primary (N=103)
			GENE SYMBOL					: GENE IS UPREGULATED BY THE DRUG IN MELANOMA CELLS
			GENE SYMBOL					: GENE IS DOWNREGULATED BY THE DRUG IN MELANOMA CELLS
			Z-SCORE VALUE <0: DECREASED RISK, P<0.05
							-1	-2	-3	-4	-5	-6
							-1	-2	-3	-4	-5	-6
			Z-SCORE VALUE >0: INCREASED RISK, P<0.05
							1	2	3	4	5	6
							1	2	3	4	5	6
[truncated: 5 more columns]
